# Supplementary material for: Land abandonment as driver of woody vegetation dynamics in Tamaulipan thornscrub at Northeastern Mexico
Source: PeerJ. 2023 May 22;11:e15438. doi: 10.7717/peerj.15438 (PMC10211364; doi:10.7717/peerj.15438)
Supplement: Supplemental Information 1 — Each data indicates the record for each individual woody plant in the studied plots. This data set was used for calculations of species richness, Species Height Profile Index, and Importance value Index. [file peerj-11-15438-s001.csv]

age	plot	plotID	treeID	species	sp	spp	tree_diameter	basal_area	tree_height	crown_area	biomass	vol
>30A	1	>30A01	48	Bernardia myricifolia	B. myricifolia	BEMYR	6.09	0.002912899	3.4	7.547694	0.00591572	0.004951928
>30A	3	>30A03	252	Cordia boissieri	C. boissieri	COBOI	9.05	0.006432622	1.9	2.835294	0.007899803	0.006110991
20A	4	20A04	1510	Cordia boissieri	C. boissieri	COBOI	3	0.00070686	1.9	1.2271875	0.00163181	0.000671517
30A	3	30A03	1926	Cordia boissieri	C. boissieri	COBOI	3.5	0.000962115	2.2	2.92553646	0.002041993	0.001058327
>30A	1	>30A01	182	Cordia boissieri	C. boissieri	COBOI	6.5	0.003318315	2.4	1.178590875	0.005333477	0.003981978
>30A	2	>30A02	4	Cordia boissieri	C. boissieri	COBOI	5.09	0.002034822	2.7	0.502656	0.003839455	0.00274701
>30A	2	>30A02	32	Cordia boissieri	C. boissieri	COBOI	5.04	0.001995042	2.8	2.010624	0.003848512	0.002793059
>30A	3	>30A03	149	Cordia boissieri	C. boissieri	COBOI	9.05	0.006432622	2.8	3.1416	0.010340843	0.009005671
>30A	4	>30A04	187	Cordia boissieri	C. boissieri	COBOI	10.66	0.00892494	2.8	7.0686	0.013834844	0.012494916
>30A	2	>30A02	33	Cordia boissieri	C. boissieri	COBOI	7.2	0.004071514	3	2.544696	0.007285095	0.006107271
>30A	3	>30A03	174	Cordia boissieri	C. boissieri	COBOI	5.02	0.001979239	3	2.835294	0.003960992	0.002968859
20A	4	20A04	1677	Cordia boissieri	C. boissieri	COBOI	5	0.0019635	3	4.90875	0.003935023	0.00294525
20A	4	20A04	1678	Cordia boissieri	C. boissieri	COBOI	5	0.0019635	3	1.76715	0.003935023	0.00294525
20A	4	20A04	1680	Cordia boissieri	C. boissieri	COBOI	8	0.00502656	3	4.90875	0.008753334	0.00753984
30A	3	30A03	1895	Cordia boissieri	C. boissieri	COBOI	6	0.00282744	3	8.8141515	0.005333677	0.00424116
>30A	1	>30A01	132	Cordia boissieri	C. boissieri	COBOI	8.01	0.005039134	3.05	2.835294	0.008876794	0.007684679
>30A	1	>30A01	122	Cordia boissieri	C. boissieri	COBOI	5.6	0.002463014	3.1	3.220630875	0.0048404	0.003817672
30A	1	30A01	1740	Cordia boissieri	C. boissieri	COBOI	12	0.01130976	3.1	6.3794115	0.018619595	0.017530128
>30A	1	>30A01	183	Cordia boissieri	C. boissieri	COBOI	6.2	0.003019078	3.18	1.2271875	0.005847396	0.004800334
>30A	4	>30A04	168	Cordia boissieri	C. boissieri	COBOI	5.36	0.002256423	3.2	1.327326	0.004577775	0.003610277
>30A	3	>30A03	173	Cordia boissieri	C. boissieri	COBOI	8.06	0.005102241	3.3	3.9760875	0.009503433	0.008418698
>30A	4	>30A04	36	Cordia boissieri	C. boissieri	COBOI	9.234	0.006696851	3.47	6.29019006	0.012619471	0.011619036
>30A	4	>30A04	255	Cordia boissieri	C. boissieri	COBOI	9.23	0.00669105	3.47	6.29019006	0.012609507	0.011608972
>30A	4	>30A04	266	Cordia boissieri	C. boissieri	COBOI	9.23	0.00669105	3.47	6.29019006	0.012609507	0.011608972
>30A	3	>30A03	150	Cordia boissieri	C. boissieri	COBOI	10.2	0.008171302	3.5	2.4052875	0.015246524	0.014299779
>30A	4	>30A04	152	Cordia boissieri	C. boissieri	COBOI	10.06	0.007948531	3.5	5.1070635	0.014863827	0.013909929
>30A	3	>30A03	81	Cordia boissieri	C. boissieri	COBOI	7.02	0.003870483	3.6	2.269806	0.00790542	0.006966869
>30A	3	>30A03	25	Cordia boissieri	C. boissieri	COBOI	6.06	0.002884272	3.7	1.76715	0.006196499	0.005335903
>30A	4	>30A04	98	Cordia boissieri	C. boissieri	COBOI	11.59	0.010550129	3.77	3.9760875	0.020554781	0.019886993
>30A	1	>30A01	90	Cordia boissieri	C. boissieri	COBOI	7.2	0.004071514	3.8	5.309304	0.008602142	0.007735877
>30A	1	>30A01	142	Cordia boissieri	C. boissieri	COBOI	6.15	0.002970579	3.8	2.544696	0.006475797	0.0056441
>30A	1	>30A01	155	Cordia boissieri	C. boissieri	COBOI	8.21	0.005293918	3.8	2.269806	0.010924983	0.010058444
>30A	3	>30A03	259	Cordia boissieri	C. boissieri	COBOI	7.03	0.003881517	3.8	7.3061835	0.008237974	0.007374882
>30A	1	>30A01	121	Cordia boissieri	C. boissieri	COBOI	7.5	0.004417875	4	2.9864835	0.009625276	0.00883575
>30A	1	>30A01	128	Cordia boissieri	C. boissieri	COBOI	15.2	0.018145882	4	9.3482235	0.03615387	0.036291764
>30A	1	>30A01	167	Cordia boissieri	C. boissieri	COBOI	18.1	0.025730489	4	12.5664	0.050530174	0.051460978
>30A	2	>30A02	30	Cordia boissieri	C. boissieri	COBOI	8.2	0.00528103	4	2.9864835	0.011341202	0.01056206
>30A	2	>30A02	57	Cordia boissieri	C. boissieri	COBOI	5.1	0.002042825	4	2.835294	0.004785675	0.00408565
>30A	3	>30A03	80	Cordia boissieri	C. boissieri	COBOI	6.02	0.002846321	4	2.1382515	0.006450922	0.005692642
>30A	3	>30A03	100	Cordia boissieri	C. boissieri	COBOI	11.02	0.009537929	4	5.309304	0.019659339	0.019075858
>30A	3	>30A03	101	Cordia boissieri	C. boissieri	COBOI	11.06	0.009607296	4	2.9864835	0.019793575	0.019214592
>30A	3	>30A03	123	Cordia boissieri	C. boissieri	COBOI	5.09	0.002034822	4	3.1416	0.004768861	0.004069644
>30A	3	>30A03	148	Cordia boissieri	C. boissieri	COBOI	11.03	0.009555247	4	2.010624	0.019692855	0.019110494
>30A	3	>30A03	175	Cordia boissieri	C. boissieri	COBOI	5.07	0.002018863	4	2.1382515	0.004735314	0.004037726
>30A	3	>30A03	254	Cordia boissieri	C. boissieri	COBOI	10.06	0.007948531	4	3.1416	0.016574202	0.015897062
>30A	4	>30A04	189	Cordia boissieri	C. boissieri	COBOI	9.51	0.007103165	4	14.1862875	0.014924673	0.01420633
20A	1	20A01	1020	Cordia boissieri	C. boissieri	COBOI	4	0.00125664	4	3.801336	0.003099875	0.00251328
20A	1	20A01	1021	Cordia boissieri	C. boissieri	COBOI	4	0.00125664	4	4.154766	0.003099875	0.00251328
20A	1	20A01	1022	Cordia boissieri	C. boissieri	COBOI	4	0.00125664	4	4.523904	0.003099875	0.00251328
20A	4	20A04	1679	Cordia boissieri	C. boissieri	COBOI	5	0.0019635	4	6.8349435	0.004618767	0.003927
20A	4	20A04	1683	Cordia boissieri	C. boissieri	COBOI	5	0.0019635	4	1.76715	0.004618767	0.003927
20A	4	20A04	1698	Cordia boissieri	C. boissieri	COBOI	5	0.0019635	4	3.1416	0.004618767	0.003927
>30A	4	>30A04	23	Cordia boissieri	C. boissieri	COBOI	6.416	0.003233103	4.06	2.835294	0.007316219	0.006563199
>30A	1	>30A01	129	Cordia boissieri	C. boissieri	COBOI	15.1	0.017907905	4.1	12.2542035	0.036498416	0.036711205
>30A	1	>30A01	140	Cordia boissieri	C. boissieri	COBOI	5.01	0.001971362	4.1	2.269806	0.00470446	0.004041292
>30A	3	>30A03	18	Cordia boissieri	C. boissieri	COBOI	11.02	0.009537929	4.1	8.8141515	0.020074239	0.019552754
>30A	3	>30A03	184	Cordia boissieri	C. boissieri	COBOI	10.2	0.008171302	4.1	7.547694	0.017360248	0.016751169
>30A	3	>30A03	253	Cordia boissieri	C. boissieri	COBOI	13.09	0.01345768	4.1	2.544696	0.027798629	0.027588244
>30A	3	>30A03	260	Cordia boissieri	C. boissieri	COBOI	12.06	0.01142314	4.1	10.4634915	0.0237986	0.023417437
>30A	4	>30A04	199	Cordia boissieri	C. boissieri	COBOI	7.96	0.00497642	4.1	15.205344	0.010943758	0.010201661
>30A	4	>30A04	155	Cordia boissieri	C. boissieri	COBOI	11.39666667	0.01020109	4.2	3.9760875	0.021831914	0.021422289
>30A	1	>30A01	171	Cordia boissieri	C. boissieri	COBOI	10.1	0.008011865	4.3	9.8980035	0.017733176	0.01722551
>30A	2	>30A02	38	Cordia boissieri	C. boissieri	COBOI	8.2	0.00528103	4.3	7.0686	0.01200248	0.011354215
>30A	2	>30A02	40	Cordia boissieri	C. boissieri	COBOI	10.2	0.008171302	4.3	2.544696	0.018065315	0.017568299
>30A	3	>30A03	106	Cordia boissieri	C. boissieri	COBOI	5.09	0.002034822	4.3	4.523904	0.004985106	0.004374867
>30A	4	>30A04	115	Cordia boissieri	C. boissieri	COBOI	5.885	0.002720093	4.3	1.708735875	0.006502052	0.0058482
>30A	4	>30A04	162	Cordia boissieri	C. boissieri	COBOI	7.676666667	0.004628457	4.3	4.7143635	0.010617119	0.009951183
>30A	4	>30A04	273	Cordia boissieri	C. boissieri	COBOI	5.88	0.002715473	4.3	1.708735875	0.006491922	0.005838267
>30A	4	>30A04	326	Cordia boissieri	C. boissieri	COBOI	7.67	0.004620422	4.3	4.7143635	0.010600008	0.009933907
>30A	1	>30A01	60	Cordia boissieri	C. boissieri	COBOI	6.01	0.002836873	4.5	15.5528835	0.006975492	0.006382964
>30A	2	>30A02	34	Cordia boissieri	C. boissieri	COBOI	8.3	0.005410621	4.5	2.6880315	0.012729632	0.012173897
>30A	2	>30A02	35	Cordia boissieri	C. boissieri	COBOI	10.2	0.008171302	4.5	5.5154715	0.018770589	0.01838543
>30A	2	>30A02	317	Cordia boissieri	C. boissieri	COBOI	12.17	0.011632473	4.5	8.8141515	0.026254008	0.026173064
>30A	3	>30A03	116	Cordia boissieri	C. boissieri	COBOI	11.06	0.009607296	4.5	4.7143635	0.021884473	0.021616416
>30A	3	>30A03	117	Cordia boissieri	C. boissieri	COBOI	11.02	0.009537929	4.5	3.3006435	0.021734388	0.02146034
>30A	1	>30A01	120	Cordia boissieri	C. boissieri	COBOI	10.01	0.007869716	4.6	4.154766	0.018453504	0.018100347
>30A	1	>30A01	199	Cordia boissieri	C. boissieri	COBOI	16.1	0.020358353	4.6	13.202574	0.045815115	0.046824212
>30A	2	>30A02	36	Cordia boissieri	C. boissieri	COBOI	7.2	0.004071514	4.6	1.8869235	0.009923547	0.009364482
>30A	1	>30A01	181	Cordia boissieri	C. boissieri	COBOI	10.5	0.008659035	4.7	3.063550875	0.020579967	0.020348732
>30A	2	>30A02	92	Cordia boissieri	C. boissieri	COBOI	13.02	0.013314132	4.7	9.079224	0.031042858	0.03128821
>30A	2	>30A02	254	Cordia boissieri	C. boissieri	COBOI	9.05	0.006432622	4.7	3.463614	0.015523059	0.015116662
>30A	3	>30A03	178	Cordia boissieri	C. boissieri	COBOI	15.02	0.017718655	4.8	5.9395875	0.041652202	0.042524772
>30A	3	>30A03	179	Cordia boissieri	C. boissieri	COBOI	12.08	0.011461059	4.8	6.3794115	0.027394264	0.027506542
>30A	2	>30A02	76	Cordia boissieri	C. boissieri	COBOI	13.5	0.014313915	4.9	9.8980035	0.034544277	0.035069092
>30A	3	>30A03	182	Cordia boissieri	C. boissieri	COBOI	7	0.00384846	4.9	3.463614	0.009880132	0.009428727
>30A	4	>30A04	61	Cordia boissieri	C. boissieri	COBOI	8.661	0.005891515	4.9	2.474500875	0.014783112	0.014434212
>30A	4	>30A04	7	Cordia boissieri	C. boissieri	COBOI	10.41	0.008511231	4.95	10.20707804	0.021166541	0.021065297
>30A	4	>30A04	322	Cordia boissieri	C. boissieri	COBOI	10.41	0.008511231	4.95	10.20707804	0.021166541	0.021065297
>30A	1	>30A01	169	Cordia boissieri	C. boissieri	COBOI	10.2	0.008171302	5	4.90875	0.020534574	0.020428255
>30A	1	>30A01	170	Cordia boissieri	C. boissieri	COBOI	15.1	0.017907905	5	2.835294	0.043677208	0.044769763
>30A	2	>30A02	17	Cordia boissieri	C. boissieri	COBOI	10.5	0.008659035	5	13.5265515	0.021705351	0.021647588
>30A	2	>30A02	41	Cordia boissieri	C. boissieri	COBOI	8.1	0.005153009	5	2.1382515	0.013235086	0.012882523
>30A	2	>30A02	75	Cordia boissieri	C. boissieri	COBOI	15.2	0.018145882	5	6.157536	0.044238801	0.045364705
>30A	2	>30A02	112	Cordia boissieri	C. boissieri	COBOI	12.08	0.011461059	5	9.3482235	0.028400654	0.028652648
20A	1	20A01	994	Cordia boissieri	C. boissieri	COBOI	25	0.0490875	5	20.8307715	0.116639736	0.12271875
20A	1	20A01	995	Cordia boissieri	C. boissieri	COBOI	15	0.0176715	5	15.90435	0.04311919	0.04417875
20A	1	20A01	997	Cordia boissieri	C. boissieri	COBOI	22	0.03801336	5	19.635	0.09082284	0.0950334
>30A	2	>30A02	80	Cordia boissieri	C. boissieri	COBOI	13.02	0.013314132	5.1	6.605214	0.033394359	0.033951037
>30A	3	>30A03	183	Cordia boissieri	C. boissieri	COBOI	12.02	0.011347491	5.1	6.3794115	0.028628205	0.028936102
>30A	2	>30A02	58	Cordia boissieri	C. boissieri	COBOI	12.1	0.011499041	5.2	9.079224	0.029501125	0.029897507
>30A	2	>30A02	255	Cordia boissieri	C. boissieri	COBOI	5.04	0.001995042	5.2	2.835294	0.005530957	0.005187109
>30A	1	>30A01	98	Cordia boissieri	C. boissieri	COBOI	14.1	0.015614537	5.3	13.202574	0.040337183	0.041378523
>30A	1	>30A01	200	Cordia boissieri	C. boissieri	COBOI	19.2	0.028952986	5.3	15.5528835	0.073544136	0.076725413
>30A	2	>30A02	256	Cordia boissieri	C. boissieri	COBOI	15.06	0.017813155	5.3	12.5664	0.04583427	0.047204861
>30A	1	>30A01	104	Cordia boissieri	C. boissieri	COBOI	5.02	0.001979239	5.4	5.309304	0.00562911	0.005343945
>30A	2	>30A02	3	Cordia boissieri	C. boissieri	COBOI	10.03	0.007901195	5.4	3.801336	0.021247873	0.021333227
>30A	2	>30A02	59	Cordia boissieri	C. boissieri	COBOI	6.15	0.002970579	5.4	3.9760875	0.008316597	0.008020563
>30A	4	>30A04	222	Cordia boissieri	C. boissieri	COBOI	14.5	0.016513035	5.4	23.3283435	0.043319413	0.044585195
>30A	4	>30A04	291	Cordia boissieri	C. boissieri	COBOI	14.5	0.016513035	5.4	23.3283435	0.043319413	0.044585195
>30A	1	>30A01	78	Cordia boissieri	C. boissieri	COBOI	5.05	0.002002966	5.5	14.8617315	0.005765419	0.005508157
>30A	1	>30A01	149	Cordia boissieri	C. boissieri	COBOI	13.1	0.013478249	5.5	6.157536	0.036173478	0.037065185
>30A	2	>30A02	109	Cordia boissieri	C. boissieri	COBOI	16.09	0.020333071	5.5	16.2597435	0.053938311	0.055915945
>30A	2	>30A02	110	Cordia boissieri	C. boissieri	COBOI	10.25	0.008251609	5.5	6.605214	0.022510778	0.022691925
>30A	2	>30A02	111	Cordia boissieri	C. boissieri	COBOI	14.06	0.01552607	5.5	8.2957875	0.041493994	0.042696693
>30A	2	>30A02	136	Cordia boissieri	C. boissieri	COBOI	17.05	0.022831774	5.5	20.8307715	0.060388133	0.062787379
>30A	2	>30A02	137	Cordia boissieri	C. boissieri	COBOI	10.05	0.007932736	5.5	6.605214	0.021671641	0.021815024
>30A	1	>30A01	24	Cordia boissieri	C. boissieri	COBOI	9.2	0.006647626	5.8	4.90875	0.01913054	0.019278115
>30A	1	>30A01	172	Cordia boissieri	C. boissieri	COBOI	16.2	0.020612038	5.8	11.945934	0.057423852	0.05977491
>30A	3	>30A03	33	Cordia boissieri	C. boissieri	COBOI	11.15	0.009764289	5.8	4.90875	0.027758686	0.028316438
>30A	1	>30A01	39	Cordia boissieri	C. boissieri	COBOI	15.3	0.018385429	5.9	8.2957875	0.052182325	0.054237016
>30A	1	>30A01	147	Cordia boissieri	C. boissieri	COBOI	17.5	0.024052875	5.9	21.237216	0.067851945	0.070955981
>30A	1	>30A01	173	Cordia boissieri	C. boissieri	COBOI	16.2	0.020612038	5.9	7.94227896	0.058345545	0.060805512
>30A	1	>30A01	53	Cordia boissieri	C. boissieri	COBOI	12.01	0.011328617	6	21.237216	0.033058702	0.033985851
>30A	1	>30A01	168	Cordia boissieri	C. boissieri	COBOI	12.1	0.011499041	6	7.547694	0.033542511	0.034497123
>30A	2	>30A02	18	Cordia boissieri	C. boissieri	COBOI	12.03	0.011366379	6	14.522046	0.033165915	0.034099137
>30A	2	>30A02	79	Cordia boissieri	C. boissieri	COBOI	15.2	0.018145882	6	3.1416	0.052327658	0.054437646
>30A	2	>30A02	91	Cordia boissieri	C. boissieri	COBOI	10.2	0.008171302	6	5.1070635	0.024065273	0.024513906
>30A	2	>30A02	77	Cordia boissieri	C. boissieri	COBOI	15.02	0.017718655	6.1	11.945934	0.051913657	0.054041898
>30A	3	>30A03	32	Cordia boissieri	C. boissieri	COBOI	10.5	0.008659035	6.1	4.523904	0.025834456	0.026410057
>30A	1	>30A01	62	Cordia boissieri	C. boissieri	COBOI	14.1	0.015614537	6.22	16.2597435	0.046715443	0.04856121
>30A	2	>30A02	78	Cordia boissieri	C. boissieri	COBOI	25.2	0.049876042	6.3	13.202574	0.147841578	0.157109532
>30A	2	>30A02	82	Cordia boissieri	C. boissieri	COBOI	7.05	0.003903634	6.8	9.62115	0.013018472	0.013272356
>30A	2	>30A02	90	Cordia boissieri	C. boissieri	COBOI	16.02	0.020156537	6.8	9.62115	0.065194576	0.068532226
>30A	2	>30A02	81	Cordia boissieri	C. boissieri	COBOI	10.2	0.008171302	6.9	8.8141515	0.027245242	0.028190992
>30A	3	>30A03	79	Cordia boissieri	C. boissieri	COBOI	7.01	0.003859463	7	2.010624	0.013185913	0.013508121
>30A	2	>30A02	37	Cordia boissieri	C. boissieri	COBOI	13.5	0.014313915	7.7	17.349486	0.05229556	0.055108573
30A	1	30A01	1731	Castela erecta	C. erecta	CAERE	3.5	0.000962115	3.6	2.9864835	0.002349955	0.001731807
>30A	2	>30A02	102	Castela erecta	C. erecta	CAERE	5.02	0.001979239	4	0.7854	0.004651929	0.003958478
>30A	2	>30A02	103	Castela erecta	C. erecta	CAERE	5.06	0.002010907	4	0.7088235	0.004718582	0.004021814
>30A	2	>30A02	104	Castela erecta	C. erecta	CAERE	5.04	0.001995042	4	0.8659035	0.0046852	0.003990084
30A	3	30A03	1885	Castela erecta	C. erecta	CAERE	8	0.00502656	4.4	8.553006	0.011672125	0.011058432
30A	3	30A03	1902	Castela erecta	C. erecta	CAERE	4	0.00125664	4.5	6.8349435	0.003282743	0.00282744
30A	3	30A03	1883	Castela erecta	C. erecta	CAERE	5	0.0019635	4.6	9.079224	0.005032172	0.00451605
30A	3	30A03	1899	Castela erecta	C. erecta	CAERE	5	0.0019635	4.7	8.553006	0.005101245	0.004614225
30A	3	30A03	1907	Castela erecta	C. erecta	CAERE	7	0.00384846	4.7	12.8825235	0.009569581	0.009043881
30A	2	30A02	1757	Castela erecta	C. erecta	CAERE	3	0.00070686	4.8	3.801336	0.001940434	0.001696464
30A	3	30A03	1876	Castela erecta	C. erecta	CAERE	8	0.00502656	5.1	11.0446875	0.013135738	0.012817728
30A	3	30A03	1939	Castela erecta	C. erecta	CAERE	7	0.00384846	5.1	13.5265515	0.010190843	0.009813573
30A	3	30A03	1998	Castela erecta	C. erecta	CAERE	12	0.01130976	5.1	33.18315	0.028536596	0.028839888
30A	3	30A03	1949	Castela erecta	C. erecta	CAERE	8	0.00502656	5.2	15.5528835	0.013344986	0.013069056
30A	3	30A03	1894	Castela erecta	C. erecta	CAERE	9	0.00636174	5.4	30.6796875	0.017252768	0.017176698
30A	3	30A03	1896	Castela erecta	C. erecta	CAERE	5	0.0019635	5.4	8.042496	0.005585879	0.00530145
30A	3	30A03	1958	Castela erecta	C. erecta	CAERE	12	0.01130976	5.5	21.6475875	0.030522309	0.03110184
30A	3	30A03	1951	Castela erecta	C. erecta	CAERE	13	0.01327326	5.6	14.1862875	0.036226329	0.037165128
30A	3	30A03	1900	Castela erecta	C. erecta	CAERE	4	0.00125664	6	6.605214	0.003837661	0.00376992
30A	3	30A03	1993	Castela erecta	C. erecta	CAERE	10	0.007854	6.9	32.169984	0.026207023	0.0270963
>30A	3	>30A03	243	Condalia hookeri	C. hookeri	COHOO	7.01	0.003859463	3	4.523904	0.006956112	0.005789195
>30A	2	>30A02	316	Condalia hookeri	C. hookeri	COHOO	10.1	0.008011865	3.2	1.6513035	0.013938677	0.012818984
>30A	1	>30A01	9	Condalia hookeri	C. hookeri	COHOO	2.15	0.000363051	3.8	0.0490875	0.000991762	0.000689797
>30A	3	>30A03	143	Condalia hookeri	C. hookeri	COHOO	7.05	0.003903634	4	2.010624	0.008595086	0.007807268
>30A	3	>30A03	214	Condalia hookeri	C. hookeri	COHOO	10.02	0.007885447	4	6.605214	0.01645134	0.015770894
>30A	3	>30A03	247	Condalia hookeri	C. hookeri	COHOO	9.07	0.006461085	4	6.605214	0.013666849	0.01292217
>30A	4	>30A04	114	Condalia hookeri	C. hookeri	COHOO	6.63	0.003452375	4	1.0386915	0.007684903	0.00690475
>30A	4	>30A04	272	Condalia hookeri	C. hookeri	COHOO	6.63	0.003452375	4	1.0386915	0.007684903	0.00690475
>30A	3	>30A03	161	Condalia hookeri	C. hookeri	COHOO	9.1	0.006503897	4.2	2.9864835	0.014303428	0.013658184
>30A	3	>30A03	277	Condalia hookeri	C. hookeri	COHOO	13.06	0.013396065	4.2	11.6415915	0.028269003	0.028131737
>30A	3	>30A03	76	Condalia hookeri	C. hookeri	COHOO	5.02	0.001979239	4.3	43.5916635	0.004860555	0.004255364
>30A	4	>30A04	1	Condalia hookeri	C. hookeri	COHOO	9.75	0.007466209	4.5	3.513270915	0.01723559	0.01679897
>30A	4	>30A04	319	Condalia hookeri	C. hookeri	COHOO	9.75	0.007466209	4.5	3.513270915	0.01723559	0.01679897
>30A	3	>30A03	245	Condalia hookeri	C. hookeri	COHOO	11.06	0.009607296	4.6	3.1416	0.022302805	0.022096781
>30A	3	>30A03	244	Condalia hookeri	C. hookeri	COHOO	11.05	0.00958993	4.8	2.544696	0.023099652	0.023015832
>30A	3	>30A03	246	Condalia hookeri	C. hookeri	COHOO	7.06	0.003914716	4.8	2.269806	0.009882283	0.009395318
>30A	3	>30A03	27	Condalia hookeri	C. hookeri	COHOO	18.06	0.025616889	4.9	36.316896	0.060664425	0.062761378
>30A	3	>30A03	10	Condalia hookeri	C. hookeri	COHOO	6.02	0.002846321	5.1	3.220630875	0.007653881	0.007258119
>30A	3	>30A03	22	Condalia hookeri	C. hookeri	COHOO	15.06	0.017813155	5.1	8.2957875	0.044247101	0.045423545
>30A	3	>30A03	264	Condalia hookeri	C. hookeri	COHOO	12.06	0.01142314	5.1	16.9823115	0.028811861	0.029129007
>30A	4	>30A04	134	Condalia hookeri	C. hookeri	COHOO	12.08	0.011461059	5.1	2.269806	0.028903907	0.0292257
>30A	4	>30A04	27	Condalia hookeri	C. hookeri	COHOO	10.05	0.007932736	5.15	3.923249715	0.020474239	0.020426795
>30A	4	>30A04	257	Condalia hookeri	C. hookeri	COHOO	10.05	0.007932736	5.15	3.923249715	0.020474239	0.020426795
>30A	1	>30A01	75	Condalia hookeri	C. hookeri	COHOO	6.3	0.003117253	5.2	4.154766	0.008465577	0.008104858
>30A	3	>30A03	9	Condalia hookeri	C. hookeri	COHOO	9.06	0.006446846	5.2	4.523904	0.016925905	0.0167618
>30A	3	>30A03	109	Condalia hookeri	C. hookeri	COHOO	6.05	0.00287476	5.2	2.6880315	0.007837351	0.007474376
>30A	4	>30A04	56	Condalia hookeri	C. hookeri	COHOO	11.34833333	0.010114748	5.24	25.9672875	0.026249767	0.02650064
>30A	4	>30A04	287	Condalia hookeri	C. hookeri	COHOO	11.34	0.010099898	5.24	25.9672875	0.026212666	0.026461733
>30A	3	>30A03	42	Condalia hookeri	C. hookeri	COHOO	5.06	0.002010907	5.5	31.6692915	0.005787566	0.005529994
>30A	4	>30A04	214	Condalia hookeri	C. hookeri	COHOO	5.69	0.002542819	5.8	2.544696	0.007547939	0.007374175
>30A	3	>30A03	37	Condalia hookeri	C. hookeri	COHOO	12.5	0.012271875	5.9	8.2957875	0.035194185	0.036202031
>30A	4	>30A04	79	Condalia hookeri	C. hookeri	COHOO	8.733	0.005989876	7.1	4.3373715	0.020594645	0.02126406
>30A	4	>30A04	313	Condalia hookeri	C. hookeri	COHOO	8.73	0.005985761	7.1	4.3373715	0.020580714	0.021249452
20A	4	20A04	1617	Caesalpinia mexicana	C. mexicana	CAMEX	8	0.00502656	4	2.010624	0.010836828	0.01005312
20A	4	20A04	1674	Caesalpinia mexicana	C. mexicana	CAMEX	8	0.00502656	4	5.9395875	0.010836828	0.01005312
20A	4	20A04	1618	Caesalpinia mexicana	C. mexicana	CAMEX	7	0.00384846	4.2	2.6880315	0.008794001	0.008081766
20A	4	20A04	1606	Caesalpinia mexicana	C. mexicana	CAMEX	7	0.00384846	4.3	2.4052875	0.008949018	0.008274189
20A	4	20A04	1603	Caesalpinia mexicana	C. mexicana	CAMEX	5	0.0019635	4.8	1.539384	0.005170361	0.0047124
20A	4	20A04	1604	Caesalpinia mexicana	C. mexicana	CAMEX	5	0.0019635	5	1.327326	0.005308717	0.00490875
20A	4	20A04	1616	Caesalpinia mexicana	C. mexicana	CAMEX	7	0.00384846	5	2.835294	0.010035468	0.00962115
20A	4	20A04	1545	Caesalpinia mexicana	C. mexicana	CAMEX	5	0.0019635	5.2	8.2957875	0.005447227	0.0051051
20A	4	20A04	1619	Caesalpinia mexicana	C. mexicana	CAMEX	8	0.00502656	5.5	2.1382515	0.013972939	0.01382304
20A	4	20A04	1546	Caesalpinia mexicana	C. mexicana	CAMEX	6	0.00282744	6	7.3061835	0.008585649	0.00848232
20A	4	20A04	1547	Caesalpinia mexicana	C. mexicana	CAMEX	6	0.00282744	6	5.1070635	0.008585649	0.00848232
20A	4	20A04	1554	Caesalpinia mexicana	C. mexicana	CAMEX	12	0.01130976	6	9.62115	0.03300516	0.03392928
20A	4	20A04	1555	Caesalpinia mexicana	C. mexicana	CAMEX	12	0.01130976	6	8.553006	0.03300516	0.03392928
20A	4	20A04	1556	Caesalpinia mexicana	C. mexicana	CAMEX	12	0.01130976	6	8.553006	0.03300516	0.03392928
20A	4	20A04	1557	Caesalpinia mexicana	C. mexicana	CAMEX	12	0.01130976	6	8.553006	0.03300516	0.03392928
20A	4	20A04	1501	Celtis pallida	C. pallida	CEPAL	2	0.00031416	3	0.7854	0.000917454	0.00047124
30A	1	30A01	1723	Celtis pallida	C. pallida	CEPAL	10	0.007854	3	2.1382515	0.01301451	0.011781
30A	1	30A01	1734	Celtis pallida	C. pallida	CEPAL	10	0.007854	3.1	7.0686	0.01335168	0.0121737
30A	3	30A03	2012	Celtis pallida	C. pallida	CEPAL	3	0.00070686	3.1	4.154766	0.001749318	0.001095633
30A	3	30A03	1990	Celtis pallida	C. pallida	CEPAL	3	0.00070686	3.3	3.463614	0.001770737	0.001166319
>30A	2	>30A02	9	Celtis pallida	C. pallida	CEPAL	5.03	0.001987133	3.5	2.835294	0.004320288	0.003477483
>30A	2	>30A02	124	Celtis pallida	C. pallida	CEPAL	5.05	0.002002966	3.8	1.2271875	0.004560921	0.003805635
30A	1	30A01	1719	Celtis pallida	C. pallida	CEPAL	4	0.00125664	3.8	7.7931315	0.003027129	0.002387616
30A	3	30A03	1960	Celtis pallida	C. pallida	CEPAL	3	0.00070686	3.8	5.725566	0.001825747	0.001343034
>30A	2	>30A02	123	Celtis pallida	C. pallida	CEPAL	5.06	0.002010907	3.9	1.539384	0.00464771	0.003921269
>30A	2	>30A02	127	Celtis pallida	C. pallida	CEPAL	5.17	0.002099288	3.9	2.1382515	0.004829237	0.004093612
>30A	2	>30A02	122	Celtis pallida	C. pallida	CEPAL	5.08	0.002026835	4	1.2271875	0.004752074	0.00405367
>30A	2	>30A02	125	Celtis pallida	C. pallida	CEPAL	5.09	0.002034822	4	1.0386915	0.004768861	0.004069644
>30A	2	>30A02	126	Celtis pallida	C. pallida	CEPAL	5.03	0.001987133	4	0.7854	0.004668551	0.003974266
20A	4	20A04	1502	Celtis pallida	C. pallida	CEPAL	3	0.00070686	4	1.539384	0.001848245	0.00141372
20A	4	20A04	1527	Celtis pallida	C. pallida	CEPAL	5	0.0019635	4	3.6305115	0.004618767	0.003927
20A	4	20A04	1528	Celtis pallida	C. pallida	CEPAL	4	0.00125664	4	1.76715	0.003099875	0.00251328
20A	4	20A04	1530	Celtis pallida	C. pallida	CEPAL	2	0.00031416	4	3.1416	0.000847488	0.00062832
30A	4	30A04	2179	Celtis pallida	C. pallida	CEPAL	4	0.00125664	4	12.8825235	0.003099875	0.00251328
>30A	2	>30A02	131	Celtis pallida	C. pallida	CEPAL	5.12	0.002058879	4.1	2.1382515	0.004892512	0.004220702
>30A	2	>30A02	129	Celtis pallida	C. pallida	CEPAL	5.02	0.001979239	4.2	1.76715	0.004790957	0.004156402
30A	1	30A01	1721	Celtis pallida	C. pallida	CEPAL	5	0.0019635	4.2	7.0686	0.004756357	0.00412335
>30A	2	>30A02	130	Celtis pallida	C. pallida	CEPAL	5	0.0019635	4.3	1.130976	0.004825235	0.004221525
20A	4	20A04	1504	Celtis pallida	C. pallida	CEPAL	3	0.00070686	4.3	2.6880315	0.001882436	0.001519749
20A	4	20A04	1524	Celtis pallida	C. pallida	CEPAL	3	0.00070686	4.3	1.539384	0.001882436	0.001519749
20A	4	20A04	1525	Celtis pallida	C. pallida	CEPAL	3	0.00070686	4.3	1.8869235	0.001882436	0.001519749
20A	4	20A04	1526	Celtis pallida	C. pallida	CEPAL	2	0.00031416	4.3	2.010624	0.000827842	0.000675444
30A	2	30A02	1866	Celtis pallida	C. pallida	CEPAL	8	0.00502656	4.3	27.8051235	0.01146322	0.010807104
20A	4	20A04	1506	Celtis pallida	C. pallida	CEPAL	5	0.0019635	4.5	3.9760875	0.004963145	0.004417875
>30A	4	>30A04	137	Celtis pallida	C. pallida	CEPAL	14.59	0.016718661	4.7	8.8141515	0.038638391	0.039288853
>30A	4	>30A04	145	Celtis pallida	C. pallida	CEPAL	5.8	0.002642086	5	0.950334	0.007031398	0.006605215
20A	4	20A04	1507	Celtis pallida	C. pallida	CEPAL	2	0.00031416	5	2.544696	0.000783726	0.0007854
>30A	4	>30A04	78	Celtis pallida	C. pallida	CEPAL	5.9585	0.002788462	5.1	3.87076536	0.00750615	0.007110578
>30A	4	>30A04	312	Celtis pallida	C. pallida	CEPAL	5.95	0.002780512	5.1	3.87076536	0.007485839	0.007090306
30A	3	30A03	1967	Celtis pallida	C. pallida	CEPAL	4	0.00125664	5.2	11.6415915	0.003540712	0.003267264
>30A	4	>30A04	135	Celtis pallida	C. pallida	CEPAL	8.93	0.006263164	5.3	3.9760875	0.016730214	0.016597385
30A	2	30A02	1803	Celtis pallida	C. pallida	CEPAL	12	0.01130976	5.3	27.8051235	0.029529384	0.029970864
20A	4	20A04	1529	Celtis pallida	C. pallida	CEPAL	5	0.0019635	5.5	4.3373715	0.005655255	0.005399625
>30A	4	>30A04	71	Celtis pallida	C. pallida	CEPAL	5.699	0.002550869	5.55	6.02629566	0.007330467	0.007078661
>30A	2	>30A02	135	Celtis pallida	C. pallida	CEPAL	6.16	0.002980247	6	2.4052875	0.009038028	0.008940741
20A	4	20A04	1531	Celtis pallida	C. pallida	CEPAL	4	0.00125664	6	5.309304	0.003837661	0.00376992
20A	4	20A04	1532	Celtis pallida	C. pallida	CEPAL	5	0.0019635	6	5.1070635	0.006002592	0.0058905
20A	4	20A04	1533	Celtis pallida	C. pallida	CEPAL	4	0.00125664	6	4.7143635	0.003837661	0.00376992
>30A	2	>30A02	8	Celtis pallida	C. pallida	CEPAL	7.06	0.003914716	6.1	3.1416	0.011943225	0.011939884
20A	4	20A04	1552	Celtis pallida	C. pallida	CEPAL	4	0.00125664	6.2	7.3061835	0.003912186	0.003895584
20A	4	20A04	1551	Celtis pallida	C. pallida	CEPAL	7	0.00384846	6.3	6.605214	0.012057873	0.012122649
20A	4	20A04	1553	Celtis pallida	C. pallida	CEPAL	5	0.0019635	6.4	7.0686	0.006280948	0.0062832
20A	4	20A04	1523	Celtis pallida	C. pallida	CEPAL	5	0.0019635	7	4.154766	0.006699175	0.00687225
30A	3	30A03	1933	Diospyros texana	D. texana	DITEX	5	0.0019635	1.6	1.399759515	0.002999497	0.0015708
>30A	4	>30A04	25	Diospyros texana	D. texana	DITEX	6.251	0.003068951	2.33	0.950334	0.004926276	0.003575328
>30A	2	>30A02	83	Diospyros texana	D. texana	DITEX	5.06	0.002010907	2.4	1.0386915	0.003594788	0.002413088
30A	3	30A03	1914	Diospyros texana	D. texana	DITEX	3	0.00070686	2.5	0.483983115	0.001687712	0.000883575
30A	3	30A03	1925	Diospyros texana	D. texana	DITEX	3	0.00070686	2.5	0.657556515	0.001687712	0.000883575
30A	3	30A03	1905	Diospyros texana	D. texana	DITEX	3	0.00070686	2.6	0.297057915	0.001697656	0.000918918
>30A	3	>30A03	134	Diospyros texana	D. texana	DITEX	5.04	0.001995042	2.7	1.0386915	0.003779427	0.002693307
30A	1	30A01	1733	Diospyros texana	D. texana	DITEX	5	0.0019635	2.7	0.5674515	0.003731732	0.002650725
>30A	3	>30A03	16	Diospyros texana	D. texana	DITEX	5.09	0.002034822	2.8	0.746620875	0.003910358	0.002848751
>30A	3	>30A03	40	Diospyros texana	D. texana	DITEX	5.08	0.002026835	2.8	1.539384	0.003897951	0.002837569
>30A	4	>30A04	212	Diospyros texana	D. texana	DITEX	7.39	0.004289234	2.8	4.7143635	0.007273429	0.006004928
>30A	4	>30A04	306	Diospyros texana	D. texana	DITEX	7.39	0.004289234	2.8	4.7143635	0.007273429	0.006004928
30A	1	30A01	1728	Diospyros texana	D. texana	DITEX	5	0.0019635	2.8	2.835294	0.003799376	0.0027489
30A	3	30A03	1930	Diospyros texana	D. texana	DITEX	3	0.00070686	2.8	0.0962115	0.00171796	0.000989604
30A	3	30A03	1944	Diospyros texana	D. texana	DITEX	3	0.00070686	2.8	1.49571576	0.00171796	0.000989604
30A	3	30A03	1928	Diospyros texana	D. texana	DITEX	5	0.0019635	2.95	1.8869235	0.003901069	0.002896163
>30A	3	>30A03	153	Diospyros texana	D. texana	DITEX	7	0.00384846	3	3.9760875	0.006939006	0.00577269
30A	3	30A03	1906	Diospyros texana	D. texana	DITEX	3	0.00070686	3	0.1590435	0.001738756	0.00106029
30A	3	30A03	1916	Diospyros texana	D. texana	DITEX	3	0.00070686	3	0.177205875	0.001738756	0.00106029
30A	3	30A03	1918	Diospyros texana	D. texana	DITEX	3	0.00070686	3	1.130976	0.001738756	0.00106029
30A	3	30A03	1919	Diospyros texana	D. texana	DITEX	3	0.00070686	3	0.282744	0.001738756	0.00106029
30A	3	30A03	1920	Diospyros texana	D. texana	DITEX	3	0.00070686	3	0.2375835	0.001738756	0.00106029
>30A	3	>30A03	279	Diospyros texana	D. texana	DITEX	5.02	0.001979239	3.2	1.327326	0.004098506	0.003166782
>30A	3	>30A03	280	Diospyros texana	D. texana	DITEX	5.06	0.002010907	3.2	1.708735875	0.004153582	0.003217451
30A	3	30A03	1915	Diospyros texana	D. texana	DITEX	3	0.00070686	3.2	1.327326	0.001759981	0.001130976
>30A	3	>30A03	142	Diospyros texana	D. texana	DITEX	6.02	0.002846321	3.5	2.544696	0.005906344	0.004981062
>30A	4	>30A04	196	Diospyros texana	D. texana	DITEX	5.54	0.002410518	3.5	2.9864835	0.005107833	0.004218407
>30A	4	>30A04	251	Diospyros texana	D. texana	DITEX	5.54	0.002410518	3.5	2.9864835	0.005107833	0.004218407
30A	1	30A01	1727	Diospyros texana	D. texana	DITEX	4	0.00125664	3.5	1.76715	0.002918521	0.00219912
30A	3	30A03	1917	Diospyros texana	D. texana	DITEX	4	0.00125664	3.5	2.544696	0.002918521	0.00219912
>30A	4	>30A04	94	Diospyros texana	D. texana	DITEX	5.1	0.002042825	3.55	2.4052875	0.004460706	0.003626014
>30A	4	>30A04	243	Diospyros texana	D. texana	DITEX	5.1	0.002042825	3.55	2.4052875	0.004460706	0.003626014
>30A	2	>30A02	167	Diospyros texana	D. texana	DITEX	7.06	0.003914716	3.6	2.9864835	0.007986264	0.007046489
>30A	4	>30A04	111	Diospyros texana	D. texana	DITEX	11.82	0.010973012	3.65	2.6880315	0.020749429	0.020025747
>30A	4	>30A04	269	Diospyros texana	D. texana	DITEX	11.82	0.010973012	3.65	2.6880315	0.020749429	0.020025747
>30A	3	>30A03	278	Diospyros texana	D. texana	DITEX	5.01	0.001971362	3.7	1.76715	0.004428331	0.00364702
30A	3	30A03	1922	Diospyros texana	D. texana	DITEX	5	0.0019635	3.7	2.6880315	0.004412842	0.003632475
30A	3	30A03	1931	Diospyros texana	D. texana	DITEX	5	0.0019635	3.7	2.1382515	0.004412842	0.003632475
>30A	3	>30A03	127	Diospyros texana	D. texana	DITEX	5.06	0.002010907	3.8	4.154766	0.0045769	0.003820723
>30A	3	>30A03	133	Diospyros texana	D. texana	DITEX	7.05	0.003903634	3.8	1.6513035	0.008280417	0.007416905
>30A	3	>30A03	267	Diospyros texana	D. texana	DITEX	5.09	0.002034822	3.8	1.2271875	0.004624993	0.003866162
30A	3	30A03	1961	Diospyros texana	D. texana	DITEX	6	0.00282744	3.8	4.523904	0.006195913	0.005372136
>30A	1	>30A01	10	Diospyros texana	D. texana	DITEX	12	0.01130976	3.9	0.950334	0.022583468	0.022054032
>30A	1	>30A01	116	Diospyros texana	D. texana	DITEX	5.2	0.002123722	3.9	4.90875	0.004879309	0.004141258
>30A	3	>30A03	15	Diospyros texana	D. texana	DITEX	6.02	0.002846321	3.9	1.130976	0.006341873	0.005550326
>30A	3	>30A03	141	Diospyros texana	D. texana	DITEX	5.02	0.001979239	3.9	3.1416	0.004582503	0.003859516
>30A	3	>30A03	270	Diospyros texana	D. texana	DITEX	5.04	0.001995042	3.9	2.544696	0.004615053	0.003890332
>30A	4	>30A04	3	Diospyros texana	D. texana	DITEX	8.1	0.005153009	3.92	2.95593144	0.01091603	0.010099898
>30A	3	>30A03	17	Diospyros texana	D. texana	DITEX	6.03	0.002855785	4	1.327326	0.006470314	0.00571157
>30A	3	>30A03	121	Diospyros texana	D. texana	DITEX	12.06	0.01142314	4	11.0446875	0.023297549	0.02284628
>30A	3	>30A03	122	Diospyros texana	D. texana	DITEX	7.09	0.003948057	4	6.605214	0.008684352	0.007896114
>30A	3	>30A03	146	Diospyros texana	D. texana	DITEX	9.03	0.006404222	4	6.157536	0.013555223	0.012808444
>30A	3	>30A03	162	Diospyros texana	D. texana	DITEX	10.02	0.007885447	4	6.157536	0.01645134	0.015770894
>30A	3	>30A03	194	Diospyros texana	D. texana	DITEX	5.02	0.001979239	4	1.0386915	0.004651929	0.003958478
>30A	3	>30A03	272	Diospyros texana	D. texana	DITEX	5.07	0.002018863	4	2.010624	0.004735314	0.004037726
>30A	4	>30A04	200	Diospyros texana	D. texana	DITEX	8.35	0.005476005	4	3.1416	0.011726899	0.01095201
30A	3	30A03	1972	Diospyros texana	D. texana	DITEX	6	0.00282744	4	3.1416	0.006412222	0.00565488
30A	3	30A03	1974	Diospyros texana	D. texana	DITEX	5	0.0019635	4	2.310038115	0.004618767	0.003927
>30A	1	>30A01	91	Diospyros texana	D. texana	DITEX	7.12	0.003981538	4.1	3.801336	0.008912583	0.008162153
>30A	1	>30A01	127	Diospyros texana	D. texana	DITEX	5.01	0.001971362	4.1	1.76715	0.00470446	0.004041292
>30A	2	>30A02	98	Diospyros texana	D. texana	DITEX	5.06	0.002010907	4.1	1.4313915	0.004789515	0.004122359
>30A	3	>30A03	2	Diospyros texana	D. texana	DITEX	5.02	0.001979239	4.1	1.2271875	0.004721414	0.00405744
>30A	3	>30A03	3	Diospyros texana	D. texana	DITEX	5.12	0.002058879	4.1	3.463614	0.004892512	0.004220702
>30A	3	>30A03	5	Diospyros texana	D. texana	DITEX	5.02	0.001979239	4.1	0.7854	0.004721414	0.00405744
>30A	3	>30A03	6	Diospyros texana	D. texana	DITEX	5.01	0.001971362	4.1	2.544696	0.00470446	0.004041292
>30A	3	>30A03	47	Diospyros texana	D. texana	DITEX	5.1	0.002042825	4.1	1.2271875	0.004858067	0.004187791
>30A	3	>30A03	145	Diospyros texana	D. texana	DITEX	8.06	0.005102241	4.1	3.3006435	0.011199153	0.010459594
>30A	3	>30A03	160	Diospyros texana	D. texana	DITEX	12.02	0.011347491	4.1	4.7143635	0.023649514	0.023262357
>30A	3	>30A03	213	Diospyros texana	D. texana	DITEX	5.04	0.001995042	4.1	1.6513035	0.004755408	0.004089836
>30A	3	>30A03	265	Diospyros texana	D. texana	DITEX	5.01	0.001971362	4.1	2.835294	0.00470446	0.004041292
>30A	4	>30A04	110	Diospyros texana	D. texana	DITEX	6.21	0.003028824	4.1	1.0386915	0.006941581	0.006209089
>30A	4	>30A04	268	Diospyros texana	D. texana	DITEX	6.21	0.003028824	4.1	1.0386915	0.006941581	0.006209089
30A	4	30A04	2039	Diospyros texana	D. texana	DITEX	3	0.00070686	4.1	4.523904	0.001859585	0.001449063
>30A	3	>30A03	4	Diospyros texana	D. texana	DITEX	5.06	0.002010907	4.12	2.010624	0.004803708	0.004142468
>30A	3	>30A03	7	Diospyros texana	D. texana	DITEX	7.03	0.003881517	4.13	2.6880315	0.008753972	0.008015333
>30A	3	>30A03	163	Diospyros texana	D. texana	DITEX	6.01	0.002836873	4.15	1.8869235	0.006594596	0.005886511
>30A	3	>30A03	8	Diospyros texana	D. texana	DITEX	7.02	0.003870483	4.16	2.835294	0.008777916	0.008050605
>30A	1	>30A01	20	Diospyros texana	D. texana	DITEX	3	0.00070686	4.2	1.130976	0.001870983	0.001484406
>30A	1	>30A01	160	Diospyros texana	D. texana	DITEX	7.1	0.003959201	4.2	3.9760875	0.009026727	0.008314322
>30A	2	>30A02	240	Diospyros texana	D. texana	DITEX	6.02	0.002846321	4.2	1.76715	0.006669198	0.005977274
>30A	2	>30A02	253	Diospyros texana	D. texana	DITEX	7.07	0.003925814	4.2	2.544696	0.008956599	0.008244209
>30A	3	>30A03	77	Diospyros texana	D. texana	DITEX	18.2	0.02601559	4.2	21.6475875	0.053404662	0.054632739
>30A	3	>30A03	266	Diospyros texana	D. texana	DITEX	5.02	0.001979239	4.2	2.544696	0.004790957	0.004156402
>30A	3	>30A03	269	Diospyros texana	D. texana	DITEX	7.01	0.003859463	4.2	6.3794115	0.008817141	0.008104872
>30A	3	>30A03	282	Diospyros texana	D. texana	DITEX	6.03	0.002855785	4.2	3.463614	0.006689455	0.005997149
>30A	4	>30A04	225	Diospyros texana	D. texana	DITEX	7.78	0.004753901	4.2	5.9395875	0.010687678	0.009983192
>30A	4	>30A04	294	Diospyros texana	D. texana	DITEX	7.78	0.004753901	4.2	5.9395875	0.010687678	0.009983192
30A	3	30A03	1921	Diospyros texana	D. texana	DITEX	7	0.00384846	4.2	9.62115	0.008794001	0.008081766
30A	3	30A03	1943	Diospyros texana	D. texana	DITEX	5	0.0019635	4.2	1.8869235	0.004756357	0.00412335
30A	3	30A03	1945	Diospyros texana	D. texana	DITEX	6	0.00282744	4.2	1.76715	0.006628773	0.005937624
30A	3	30A03	1946	Diospyros texana	D. texana	DITEX	6	0.00282744	4.2	1.6513035	0.006628773	0.005937624
30A	3	30A03	1947	Diospyros texana	D. texana	DITEX	7	0.00384846	4.2	4.7143635	0.008794001	0.008081766
>30A	4	>30A04	20	Diospyros texana	D. texana	DITEX	7.172	0.004039908	4.26	2.761171875	0.009294371	0.008605004
>30A	1	>30A01	125	Diospyros texana	D. texana	DITEX	8.03	0.00506433	4.3	2.835294	0.011543334	0.01088831
>30A	2	>30A02	99	Diospyros texana	D. texana	DITEX	5.02	0.001979239	4.3	1.8869235	0.004860555	0.004255364
>30A	2	>30A02	163	Diospyros texana	D. texana	DITEX	5.03	0.001987133	4.3	1.76715	0.004878259	0.004272336
>30A	3	>30A03	61	Diospyros texana	D. texana	DITEX	5.06	0.002010907	4.3	2.9864835	0.004931549	0.00432345
>30A	3	>30A03	112	Diospyros texana	D. texana	DITEX	7.06	0.003914716	4.3	3.801336	0.009091326	0.008416639
>30A	3	>30A03	113	Diospyros texana	D. texana	DITEX	7.04	0.003892568	4.3	6.157536	0.009043769	0.008369021
>30A	3	>30A03	164	Diospyros texana	D. texana	DITEX	5.08	0.002026835	4.3	2.1382515	0.004967224	0.004357695
>30A	3	>30A03	281	Diospyros texana	D. texana	DITEX	5.02	0.001979239	4.3	1.6513035	0.004860555	0.004255364
>30A	4	>30A04	46	Diospyros texana	D. texana	DITEX	5.387	0.002279213	4.3	5.536304235	0.005529755	0.004900308
>30A	2	>30A02	100	Diospyros texana	D. texana	DITEX	10.26	0.008267717	4.4	5.725566	0.018623083	0.018188977
>30A	4	>30A04	127	Diospyros texana	D. texana	DITEX	6.18	0.002999631	4.4	0.7088235	0.007229328	0.006599188
>30A	4	>30A04	129	Diospyros texana	D. texana	DITEX	5.88	0.002715473	4.4	0.950334	0.006595215	0.005974041
>30A	4	>30A04	101	Diospyros texana	D. texana	DITEX	6.15	0.002970579	4.45	1.948282875	0.007222165	0.006609538
>30A	2	>30A02	47	Diospyros texana	D. texana	DITEX	7.3	0.004185397	4.5	2.544696	0.010012436	0.009417143
>30A	2	>30A02	236	Diospyros texana	D. texana	DITEX	8.07	0.00511491	4.5	2.4052875	0.012076513	0.011508548
>30A	2	>30A02	239	Diospyros texana	D. texana	DITEX	10.2	0.008171302	4.5	3.6305115	0.018770589	0.01838543
>30A	3	>30A03	44	Diospyros texana	D. texana	DITEX	6.25	0.003067969	4.5	11.0446875	0.007500722	0.00690293
>30A	3	>30A03	147	Diospyros texana	D. texana	DITEX	8.01	0.005039134	4.5	7.7931315	0.011908903	0.011338052
>30A	3	>30A03	211	Diospyros texana	D. texana	DITEX	5.02	0.001979239	4.5	1.6513035	0.004999903	0.004453288
>30A	4	>30A04	67	Diospyros texana	D. texana	DITEX	16.228	0.020683351	4.5	6.8349435	0.045596487	0.04653754
>30A	4	>30A04	16	Diospyros texana	D. texana	DITEX	7.475	0.004388472	4.57	4.08282336	0.010590889	0.010027659
>30A	1	>30A01	176	Diospyros texana	D. texana	DITEX	12.15	0.011594271	4.6	13.202574	0.026680913	0.026666823
>30A	2	>30A02	243	Diospyros texana	D. texana	DITEX	5.01	0.001971362	4.6	1.130976	0.005050895	0.004534133
>30A	3	>30A03	62	Diospyros texana	D. texana	DITEX	6.02	0.002846321	4.6	2.1382515	0.007106385	0.006546538
>30A	3	>30A03	255	Diospyros texana	D. texana	DITEX	8.04	0.005076951	4.6	4.7143635	0.01220387	0.011676987
>30A	3	>30A03	271	Diospyros texana	D. texana	DITEX	6.09	0.002912899	4.6	1.76715	0.007260966	0.006699668
>30A	4	>30A04	156	Diospyros texana	D. texana	DITEX	7.92	0.004926531	4.6	2.269806	0.011864068	0.011331021
>30A	4	>30A04	172	Diospyros texana	D. texana	DITEX	6.485	0.003303017	4.6	3.6305115	0.008162837	0.007596939
>30A	3	>30A03	14	Diospyros texana	D. texana	DITEX	11.2	0.009852058	4.7	2.4052875	0.02327289	0.023152336
>30A	3	>30A03	212	Diospyros texana	D. texana	DITEX	5.09	0.002034822	4.7	1.4313915	0.005274153	0.004781832
>30A	3	>30A03	231	Diospyros texana	D. texana	DITEX	6.05	0.00287476	4.7	2.835294	0.007283156	0.006755686
>30A	3	>30A03	232	Diospyros texana	D. texana	DITEX	5.01	0.001971362	4.7	3.9760875	0.005120327	0.004632701
>30A	3	>30A03	249	Diospyros texana	D. texana	DITEX	5.04	0.001995042	4.7	5.1070635	0.005177768	0.004688349
>30A	3	>30A03	261	Diospyros texana	D. texana	DITEX	11.03	0.009555247	4.7	6.8349435	0.022603812	0.02245483
>30A	3	>30A03	262	Diospyros texana	D. texana	DITEX	5.02	0.001979239	4.7	8.8141515	0.005139441	0.004651212
>30A	4	>30A04	33	Diospyros texana	D. texana	DITEX	5.722	0.0025715	4.7	9.079224	0.006562792	0.006043025
>30A	4	>30A04	53	Diospyros texana	D. texana	DITEX	10.442	0.008563637	4.7	3.188900715	0.020364196	0.020124547
>30A	4	>30A04	263	Diospyros texana	D. texana	DITEX	5.72	0.002569703	4.7	9.079224	0.006558508	0.006038802
>30A	4	>30A04	284	Diospyros texana	D. texana	DITEX	10.44	0.008560357	4.7	3.188900715	0.020356776	0.020116839
>30A	2	>30A02	14	Diospyros texana	D. texana	DITEX	5.12	0.002058879	4.8	2.4052875	0.00540585	0.00494131
>30A	3	>30A03	39	Diospyros texana	D. texana	DITEX	8.1	0.005153009	4.8	2.1382515	0.012805223	0.012367222
>30A	3	>30A03	196	Diospyros texana	D. texana	DITEX	7.02	0.003870483	4.8	7.3061835	0.009777183	0.009289159
>30A	3	>30A03	248	Diospyros texana	D. texana	DITEX	5.08	0.002026835	4.8	2.835294	0.005326822	0.004864404
>30A	3	>30A03	268	Diospyros texana	D. texana	DITEX	7.01	0.003859463	4.8	8.553006	0.009750992	0.009262711
>30A	2	>30A02	234	Diospyros texana	D. texana	DITEX	12.12	0.011537086	4.9	2.4052875	0.02807502	0.028265861
>30A	2	>30A02	244	Diospyros texana	D. texana	DITEX	5	0.0019635	4.9	1.6513035	0.005239519	0.004810575
>30A	3	>30A03	84	Diospyros texana	D. texana	DITEX	7.03	0.003881517	4.9	3.801336	0.009960214	0.009509717
>30A	3	>30A03	177	Diospyros texana	D. texana	DITEX	8.06	0.005102241	4.9	5.5154715	0.012898606	0.01250049
>30A	3	>30A03	197	Diospyros texana	D. texana	DITEX	8	0.00502656	4.9	8.042496	0.012717353	0.012315072
>30A	3	>30A03	230	Diospyros texana	D. texana	DITEX	6.01	0.002836873	4.9	3.1416	0.007411511	0.006950339
>30A	4	>30A04	19	Diospyros texana	D. texana	DITEX	6.36	0.003176912	4.9	2.850236235	0.008245691	0.007783434
>30A	4	>30A04	47	Diospyros texana	D. texana	DITEX	6.925	0.003766435	4.9	3.463614	0.009681286	0.009227766
>30A	4	>30A04	213	Diospyros texana	D. texana	DITEX	11.08	0.009642073	4.9	25.517646	0.023639656	0.023623079
>30A	4	>30A04	229	Diospyros texana	D. texana	DITEX	6.64	0.003462797	4.9	6.157536	0.008943381	0.008483853
>30A	4	>30A04	298	Diospyros texana	D. texana	DITEX	6.64	0.003462797	4.9	6.157536	0.008943381	0.008483853
>30A	4	>30A04	307	Diospyros texana	D. texana	DITEX	11.08	0.009642073	4.9	25.517646	0.023639656	0.023623079
>30A	4	>30A04	43	Diospyros texana	D. texana	DITEX	6.868	0.003704687	4.93	1.8869235	0.009576089	0.009132053
>30A	2	>30A02	116	Diospyros texana	D. texana	DITEX	5	0.0019635	5	1.8869235	0.005308717	0.00490875
>30A	2	>30A02	228	Diospyros texana	D. texana	DITEX	5.02	0.001979239	5	1.76715	0.005349071	0.004948098
>30A	2	>30A02	229	Diospyros texana	D. texana	DITEX	8.12	0.005178488	5	5.725566	0.013297223	0.01294622
>30A	2	>30A02	232	Diospyros texana	D. texana	DITEX	10.12	0.008043627	5	14.1862875	0.020227778	0.020109068
>30A	2	>30A02	238	Diospyros texana	D. texana	DITEX	11.2	0.009852058	5	9.62115	0.02456183	0.024630145
>30A	2	>30A02	249	Diospyros texana	D. texana	DITEX	10.31	0.008348496	5	15.5528835	0.020960138	0.02087124
>30A	3	>30A03	129	Diospyros texana	D. texana	DITEX	7.08	0.003936927	5	6.157536	0.010253755	0.009842318
>30A	3	>30A03	151	Diospyros texana	D. texana	DITEX	13.06	0.013396065	5	9.3482235	0.033000901	0.033490163
>30A	3	>30A03	192	Diospyros texana	D. texana	DITEX	5	0.0019635	5	2.835294	0.005308717	0.00490875
>30A	3	>30A03	63	Diospyros texana	D. texana	DITEX	5.01	0.001971362	5.01	3.6305115	0.005335835	0.004938262
>30A	4	>30A04	32	Diospyros texana	D. texana	DITEX	5.852	0.002689673	5.07	1.4313915	0.007222791	0.006818321
>30A	4	>30A04	262	Diospyros texana	D. texana	DITEX	5.85	0.002687835	5.07	1.4313915	0.007218111	0.006813662
>30A	4	>30A04	4	Diospyros texana	D. texana	DITEX	6.697	0.003522504	5.08	5.35022334	0.009341542	0.00894716
>30A	1	>30A01	80	Diospyros texana	D. texana	DITEX	6.3	0.003117253	5.1	2.835294	0.00834358	0.007948995
>30A	1	>30A01	137	Diospyros texana	D. texana	DITEX	10.1	0.008011865	5.1	6.157536	0.020497067	0.020430256
>30A	1	>30A01	158	Diospyros texana	D. texana	DITEX	7.09	0.003948057	5.1	5.1070635	0.010441125	0.010067545
>30A	1	>30A01	177	Diospyros texana	D. texana	DITEX	6.11	0.002932063	5.1	3.3006435	0.007872509	0.007476761
>30A	2	>30A02	69	Diospyros texana	D. texana	DITEX	7.05	0.003903634	5.1	1.0386915	0.010329529	0.009954267
>30A	2	>30A02	164	Diospyros texana	D. texana	DITEX	10.05	0.007932736	5.1	2.4052875	0.020303216	0.020228477
>30A	3	>30A03	38	Diospyros texana	D. texana	DITEX	8.05	0.005089588	5.1	2.9864835	0.013292455	0.012978449
>30A	3	>30A03	43	Diospyros texana	D. texana	DITEX	6.3	0.003117253	5.1	4.154766	0.00834358	0.007948995
>30A	3	>30A03	60	Diospyros texana	D. texana	DITEX	6.05	0.00287476	5.1	0.941714235	0.007726435	0.007330638
>30A	3	>30A03	152	Diospyros texana	D. texana	DITEX	10.05	0.007932736	5.1	9.62115	0.020303216	0.020228477
>30A	3	>30A03	195	Diospyros texana	D. texana	DITEX	5.03	0.001987133	5.1	2.010624	0.005439617	0.005067189
>30A	3	>30A03	198	Diospyros texana	D. texana	DITEX	7.05	0.003903634	5.1	10.752126	0.010329529	0.009954267
>30A	3	>30A03	206	Diospyros texana	D. texana	DITEX	7.04	0.003892568	5.1	4.7143635	0.01030172	0.009926048
>30A	4	>30A04	24	Diospyros texana	D. texana	DITEX	8.625	0.00584264	5.1	4.26385806	0.015159667	0.014898732
>30A	4	>30A04	68	Diospyros texana	D. texana	DITEX	7.694	0.004649382	5.1	4.90875	0.0121963	0.011855924
>30A	4	>30A04	69	Diospyros texana	D. texana	DITEX	6.200666667	0.003019727	5.1	14.8617315	0.008095688	0.007700304
>30A	4	>30A04	70	Diospyros texana	D. texana	DITEX	5.3755	0.002269492	5.1	3.715432875	0.006172761	0.005787205
>30A	4	>30A04	133	Diospyros texana	D. texana	DITEX	5.88	0.002715473	5.1	1.8869235	0.007319548	0.006924456
>30A	3	>30A03	193	Diospyros texana	D. texana	DITEX	5.06	0.002010907	5.15	0.8659035	0.005537314	0.005178086
>30A	2	>30A02	230	Diospyros texana	D. texana	DITEX	8.21	0.005293918	5.2	2.6880315	0.014021487	0.013764187
>30A	4	>30A04	84	Diospyros texana	D. texana	DITEX	7.247	0.004124843	5.2	2.9864835	0.011052751	0.010724592
>30A	4	>30A04	157	Diospyros texana	D. texana	DITEX	7.7225	0.00468389	5.2	5.725566	0.012475959	0.012178114
>30A	4	>30A04	318	Diospyros texana	D. texana	DITEX	7.24	0.004116878	5.2	2.9864835	0.011032421	0.010703883
>30A	4	>30A04	8	Diospyros texana	D. texana	DITEX	7.5275	0.004450332	5.28	6.951280875	0.012028609	0.011748876
>30A	4	>30A04	323	Diospyros texana	D. texana	DITEX	7.52	0.004441468	5.28	6.951280875	0.012005729	0.011725476
>30A	1	>30A01	157	Diospyros texana	D. texana	DITEX	10.1	0.008011865	5.3	3.801336	0.021188443	0.021231442
>30A	2	>30A02	84	Diospyros texana	D. texana	DITEX	5.03	0.001987133	5.3	0.7854	0.005580359	0.005265902
>30A	2	>30A02	219	Diospyros texana	D. texana	DITEX	6.06	0.002884272	5.3	4.90875	0.007973428	0.007643321
>30A	2	>30A02	288	Diospyros texana	D. texana	DITEX	8.07	0.00511491	5.3	3.3006435	0.013782002	0.013554512
>30A	2	>30A02	303	Diospyros texana	D. texana	DITEX	8.08	0.005127594	5.3	3.1416	0.013814685	0.013588124
>30A	3	>30A03	125	Diospyros texana	D. texana	DITEX	8.01	0.005039134	5.3	3.463614	0.01358669	0.013353705
>30A	3	>30A03	126	Diospyros texana	D. texana	DITEX	8.06	0.005102241	5.3	2.9864835	0.013749356	0.013520939
>30A	3	>30A03	128	Diospyros texana	D. texana	DITEX	6.09	0.002912899	5.3	5.309304	0.008049028	0.007719182
>30A	3	>30A03	189	Diospyros texana	D. texana	DITEX	14.03	0.015459884	5.3	5.9395875	0.039950015	0.040968693
>30A	3	>30A03	190	Diospyros texana	D. texana	DITEX	11.02	0.009537929	5.3	5.1070635	0.025056853	0.025275512
>30A	4	>30A04	17	Diospyros texana	D. texana	DITEX	6.731	0.003558362	5.3	7.669921875	0.009744491	0.009429659
>30A	4	>30A04	74	Diospyros texana	D. texana	DITEX	9.885	0.007674397	5.3	3.252518115	0.020330479	0.020337152
>30A	4	>30A04	206	Diospyros texana	D. texana	DITEX	8.3	0.005410621	5.3	3.6305115	0.014543228	0.014338146
>30A	4	>30A04	308	Diospyros texana	D. texana	DITEX	9.88	0.007666635	5.3	3.252518115	0.020310734	0.020316583
>30A	1	>30A01	63	Diospyros texana	D. texana	DITEX	3	0.00070686	5.4	2.835294	0.002011398	0.001908522
>30A	1	>30A01	79	Diospyros texana	D. texana	DITEX	12.01	0.011328617	5.4	13.202574	0.030074202	0.030587266
>30A	2	>30A02	220	Diospyros texana	D. texana	DITEX	5.05	0.002002966	5.4	2.835294	0.005694239	0.005408008
>30A	2	>30A02	281	Diospyros texana	D. texana	DITEX	5.05	0.002002966	5.4	0.950334	0.005694239	0.005408008
>30A	2	>30A02	304	Diospyros texana	D. texana	DITEX	7.07	0.003925814	5.4	9.3482235	0.010862201	0.010599698
>30A	3	>30A03	191	Diospyros texana	D. texana	DITEX	12	0.01130976	5.4	3.1416	0.03002583	0.030536352
>30A	3	>30A03	205	Diospyros texana	D. texana	DITEX	12.05	0.011404204	5.4	5.309304	0.030268075	0.030791351
>30A	3	>30A03	207	Diospyros texana	D. texana	DITEX	10.03	0.007901195	5.4	15.205344	0.021247873	0.021333227
>30A	4	>30A04	11	Diospyros texana	D. texana	DITEX	6.8555	0.003691214	5.4	8.2957875	0.01023988	0.009966278
>30A	4	>30A04	13	Diospyros texana	D. texana	DITEX	6.673	0.003497302	5.4	2.11241184	0.009724205	0.009442715
>30A	4	>30A04	81	Diospyros texana	D. texana	DITEX	6.084	0.002907162	5.4	2.269806	0.008146348	0.007849337
>30A	4	>30A04	315	Diospyros texana	D. texana	DITEX	6.08	0.002903341	5.4	2.269806	0.008136083	0.007839021
30A	3	30A03	1936	Diospyros texana	D. texana	DITEX	24	0.04523904	5.4	24.630144	0.115863284	0.122145408
>30A	4	>30A04	18	Diospyros texana	D. texana	DITEX	5.481	0.002359448	5.43	1.8869235	0.006693523	0.006405901
>30A	1	>30A01	94	Diospyros texana	D. texana	DITEX	8.01	0.005039134	5.5	5.494678035	0.014006509	0.013857619
>30A	2	>30A02	189	Diospyros texana	D. texana	DITEX	6.03	0.002855785	5.5	1.76715	0.008118433	0.007853409
>30A	2	>30A02	190	Diospyros texana	D. texana	DITEX	8.08	0.005127594	5.5	3.3006435	0.014242589	0.014100884
>30A	2	>30A02	218	Diospyros texana	D. texana	DITEX	6.01	0.002836873	5.5	2.6880315	0.008066714	0.007801401
>30A	2	>30A02	237	Diospyros texana	D. texana	DITEX	5.05	0.002002966	5.5	10.4634915	0.005765419	0.005508157
>30A	2	>30A02	282	Diospyros texana	D. texana	DITEX	11.07	0.009624676	5.5	2.835294	0.026115169	0.026467859
>30A	2	>30A02	322	Diospyros texana	D. texana	DITEX	8.1	0.005153009	5.5	7.0686	0.014310391	0.014170775
>30A	3	>30A03	28	Diospyros texana	D. texana	DITEX	10.05	0.007932736	5.5	4.154766	0.021671641	0.021815024
>30A	4	>30A04	178	Diospyros texana	D. texana	DITEX	10.81	0.009177878	5.5	8.553006	0.024943768	0.025239165
>30A	2	>30A02	305	Diospyros texana	D. texana	DITEX	7.02	0.003870483	5.6	1.8869235	0.011028643	0.010837352
>30A	1	>30A01	82	Diospyros texana	D. texana	DITEX	9.01	0.006375885	5.7	1.6513035	0.018102727	0.018171272
>30A	2	>30A02	266	Diospyros texana	D. texana	DITEX	8.01	0.005039134	5.7	1.2271875	0.014426455	0.014361532
>30A	2	>30A02	323	Diospyros texana	D. texana	DITEX	8.02	0.005051724	5.7	4.7143635	0.014461214	0.014397413
>30A	3	>30A03	59	Diospyros texana	D. texana	DITEX	6.05	0.00287476	5.7	2.1382515	0.008392439	0.008193066
>30A	1	>30A01	145	Diospyros texana	D. texana	DITEX	10.09	0.007996008	5.8	6.8349435	0.022873545	0.023188423
>30A	1	>30A01	163	Diospyros texana	D. texana	DITEX	5.11	0.002050844	5.8	0.950334	0.006119167	0.005947448
>30A	1	>30A01	165	Diospyros texana	D. texana	DITEX	5.3	0.002206189	5.8	1.4313915	0.006572184	0.006397948
>30A	2	>30A02	13	Diospyros texana	D. texana	DITEX	5.02	0.001979239	5.8	1.76715	0.005909679	0.005739793
>30A	2	>30A02	264	Diospyros texana	D. texana	DITEX	9.02	0.006390046	5.8	5.309304	0.018413287	0.018531133
>30A	2	>30A02	302	Diospyros texana	D. texana	DITEX	9.09	0.006489611	5.8	9.079224	0.01869063	0.018819872
>30A	3	>30A03	58	Diospyros texana	D. texana	DITEX	7.02	0.003870483	5.8	2.010624	0.01134184	0.011224401
>30A	3	>30A03	82	Diospyros texana	D. texana	DITEX	12.01	0.011328617	5.8	14.522046	0.032063752	0.032852989
>30A	1	>30A01	151	Diospyros texana	D. texana	DITEX	5.2	0.002123722	5.9	1.539384	0.00640875	0.00626498
>30A	1	>30A01	159	Diospyros texana	D. texana	DITEX	10.11	0.008027738	5.9	7.0686	0.023308036	0.023681827
>30A	1	>30A01	164	Diospyros texana	D. texana	DITEX	5.21	0.002131898	5.9	0.8659035	0.006432967	0.006289099
>30A	1	>30A01	174	Diospyros texana	D. texana	DITEX	10.5	0.008659035	5.9	6.3794115	0.025083439	0.025544153
>30A	1	>30A01	175	Diospyros texana	D. texana	DITEX	12.01	0.011328617	5.9	9.3482235	0.032561213	0.03341942
>30A	2	>30A02	162	Diospyros texana	D. texana	DITEX	5.02	0.001979239	5.9	0.950334	0.005979895	0.005838755
>30A	2	>30A02	263	Diospyros texana	D. texana	DITEX	9.06	0.006446846	5.9	4.523904	0.018845897	0.019018196
>30A	2	>30A02	265	Diospyros texana	D. texana	DITEX	5.02	0.001979239	5.9	2.835294	0.005979895	0.005838755
>30A	2	>30A02	301	Diospyros texana	D. texana	DITEX	9.05	0.006432622	5.9	5.5154715	0.018805626	0.018976235
>30A	4	>30A04	2	Diospyros texana	D. texana	DITEX	12.735	0.012737635	5.98	14.1862875	0.036942346	0.038085529
>30A	4	>30A04	320	Diospyros texana	D. texana	DITEX	12.73	0.012727635	5.98	14.1862875	0.036914107	0.038055629
>30A	1	>30A01	101	Diospyros texana	D. texana	DITEX	13.1	0.013478249	6	10.4634915	0.039151804	0.040434747
>30A	1	>30A01	102	Diospyros texana	D. texana	DITEX	5.2	0.002123722	6	12.8825235	0.006485596	0.006371166
>30A	1	>30A01	103	Diospyros texana	D. texana	DITEX	13.1	0.013478249	6	9.079224	0.039151804	0.040434747
>30A	1	>30A01	150	Diospyros texana	D. texana	DITEX	10.01	0.007869716	6	5.1070635	0.023202533	0.023609148
>30A	1	>30A01	219	Diospyros texana	D. texana	DITEX	10.1	0.008011865	6	5.725566	0.023609275	0.024035595
>30A	2	>30A02	21	Diospyros texana	D. texana	DITEX	8.02	0.005051724	6	2.1382515	0.015093078	0.015155172
>30A	2	>30A02	56	Diospyros texana	D. texana	DITEX	6.03	0.002855785	6	2.835294	0.008669647	0.008567355
>30A	2	>30A02	85	Diospyros texana	D. texana	DITEX	11.2	0.009852058	6	2.835294	0.028860597	0.029556174
>30A	2	>30A02	89	Diospyros texana	D. texana	DITEX	12.08	0.011461059	6	1.8869235	0.033434698	0.034383177
>30A	2	>30A02	227	Diospyros texana	D. texana	DITEX	7.07	0.003925814	6	2.1382515	0.011816953	0.011777442
>30A	2	>30A02	235	Diospyros texana	D. texana	DITEX	10.1	0.008011865	6	12.5664	0.023609275	0.024035595
>30A	2	>30A02	267	Diospyros texana	D. texana	DITEX	15.17	0.018074324	6	15.205344	0.052126104	0.054222972
>30A	2	>30A02	268	Diospyros texana	D. texana	DITEX	8.01	0.005039134	6	3.801336	0.015056593	0.015117402
>30A	2	>30A02	269	Diospyros texana	D. texana	DITEX	8.06	0.005102241	6	2.010624	0.015239445	0.015306723
>30A	2	>30A02	300	Diospyros texana	D. texana	DITEX	15.02	0.017718655	6	5.1070635	0.051124131	0.053155965
>30A	3	>30A03	64	Diospyros texana	D. texana	DITEX	12.01	0.011328617	6	4.523904	0.033058702	0.033985851
>30A	4	>30A04	179	Diospyros texana	D. texana	DITEX	9.12	0.006532517	6	3.9760875	0.019366719	0.019597551
>30A	1	>30A01	117	Diospyros texana	D. texana	DITEX	9.01	0.006375885	6.1	7.0686	0.019187312	0.019446449
>30A	1	>30A01	193	Diospyros texana	D. texana	DITEX	9.1	0.006503897	6.1	3.801336	0.019561446	0.019836886
>30A	2	>30A02	22	Diospyros texana	D. texana	DITEX	9.02	0.006390046	6.1	2.1382515	0.019228709	0.01948964
>30A	2	>30A02	86	Diospyros texana	D. texana	DITEX	12.1	0.011499041	6.1	3.3006435	0.034047815	0.035072075
>30A	2	>30A02	278	Diospyros texana	D. texana	DITEX	9.03	0.006404222	6.1	2.6880315	0.019270149	0.019532877
>30A	2	>30A02	291	Diospyros texana	D. texana	DITEX	15.07	0.017836819	6.1	7.547694	0.052251975	0.054402298
>30A	2	>30A02	297	Diospyros texana	D. texana	DITEX	8.02	0.005051724	6.1	2.4052875	0.015303754	0.015407758
>30A	2	>30A02	299	Diospyros texana	D. texana	DITEX	6.06	0.002884272	6.1	2.010624	0.008865652	0.00879703
>30A	3	>30A03	46	Diospyros texana	D. texana	DITEX	11.5	0.010386915	6.1	6.3794115	0.030837161	0.031680091
>30A	4	>30A04	75	Diospyros texana	D. texana	DITEX	5.563	0.002430575	6.1	1.708735875	0.007496014	0.007413254
>30A	4	>30A04	194	Diospyros texana	D. texana	DITEX	13.97	0.015327937	6.1	10.752126	0.045061038	0.046750208
>30A	4	>30A04	249	Diospyros texana	D. texana	DITEX	13.97	0.015327937	6.1	10.752126	0.045061038	0.046750208
>30A	4	>30A04	309	Diospyros texana	D. texana	DITEX	5.56	0.002427954	6.1	1.708735875	0.007488068	0.00740526
>30A	1	>30A01	152	Diospyros texana	D. texana	DITEX	6.3	0.003117253	6.15	2.835294	0.009626155	0.009585553
>30A	2	>30A02	24	Diospyros texana	D. texana	DITEX	10.02	0.007885447	6.2	3.9760875	0.023927923	0.024444886
>30A	2	>30A02	25	Diospyros texana	D. texana	DITEX	11.2	0.009852058	6.2	3.463614	0.029720703	0.03054138
>30A	2	>30A02	88	Diospyros texana	D. texana	DITEX	10.6	0.008824754	6.2	2.835294	0.02669826	0.027356737
>30A	2	>30A02	306	Diospyros texana	D. texana	DITEX	8.05	0.005089588	6.2	1.327326	0.015627628	0.015777723
>30A	1	>30A01	153	Diospyros texana	D. texana	DITEX	7.11	0.003970362	6.3	5.309304	0.012431017	0.01250664
>30A	1	>30A01	220	Diospyros texana	D. texana	DITEX	9.5	0.007088235	6.3	7.0686	0.021874373	0.02232794
>30A	2	>30A02	23	Diospyros texana	D. texana	DITEX	10.1	0.008011865	6.3	3.6305115	0.024647195	0.025237375
>30A	2	>30A02	87	Diospyros texana	D. texana	DITEX	12.3	0.011882317	6.3	3.3006435	0.036198605	0.037429299
>30A	2	>30A02	55	Diospyros texana	D. texana	DITEX	15.3	0.018385429	6.4	16.2597435	0.056282431	0.058833373
>30A	2	>30A02	315	Diospyros texana	D. texana	DITEX	9.02	0.006390046	6.4	3.3006435	0.020044363	0.020448147
>30A	4	>30A04	54	Diospyros texana	D. texana	DITEX	8.267666667	0.005368548	6.4	17.31259184	0.016911059	0.017179354
>30A	4	>30A04	204	Diospyros texana	D. texana	DITEX	13.2	0.01368481	6.4	11.341176	0.042157223	0.043791392
>30A	4	>30A04	285	Diospyros texana	D. texana	DITEX	8.2	0.00528103	6.4	17.31259184	0.016641869	0.016899296
>30A	1	>30A01	146	Diospyros texana	D. texana	DITEX	14.5	0.016513035	6.5	16.2597435	0.051397821	0.053667364
>30A	3	>30A03	45	Diospyros texana	D. texana	DITEX	11.3	0.010028773	6.5	12.8825235	0.031554504	0.032593512
>30A	4	>30A04	109	Diospyros texana	D. texana	DITEX	9.965	0.007799118	6.5	12.8825235	0.024681841	0.025347134
>30A	4	>30A04	184	Diospyros texana	D. texana	DITEX	6.42	0.003237136	6.5	6.157536	0.010435239	0.010520692
>30A	4	>30A04	186	Diospyros texana	D. texana	DITEX	5.96	0.002789866	6.5	9.3482235	0.009011065	0.009067065
>30A	2	>30A02	314	Diospyros texana	D. texana	DITEX	9.09	0.006489611	6.6	2.269806	0.020901994	0.021415716
>30A	3	>30A03	86	Diospyros texana	D. texana	DITEX	12.08	0.011461059	6.7	8.2957875	0.03696019	0.038394548
>30A	2	>30A02	277	Diospyros texana	D. texana	DITEX	9.06	0.006446846	7	2.835294	0.021865671	0.022563961
>30A	4	>30A04	208	Diospyros texana	D. texana	DITEX	7.68	0.004632478	7.6	10.752126	0.016943442	0.017603416
>30A	4	>30A04	302	Diospyros texana	D. texana	DITEX	7.68	0.004632478	7.6	10.752126	0.016943442	0.017603416
>30A	3	>30A03	75	Diospyros texana	D. texana	DITEX	12.03	0.011366379	8.1	11.945934	0.043654507	0.046033835
>30A	4	>30A04	130	Ebenopsis ebano	E. ebano	EBEBA	5.1	0.002042825	2.7	0.8659035	0.003851515	0.002757814
>30A	4	>30A04	171	Ebenopsis ebano	E. ebano	EBEBA	5.35	0.002248011	3.2	1.327326	0.004563319	0.003596818
>30A	4	>30A04	176	Ebenopsis ebano	E. ebano	EBEBA	5.77	0.002614824	3.2	2.4052875	0.005189398	0.004183718
>30A	4	>30A04	121	Ebenopsis ebano	E. ebano	EBEBA	5.53	0.002401824	3.5	0.7088235	0.005091789	0.004203192
>30A	4	>30A04	102	Ebenopsis ebano	E. ebano	EBEBA	8.085	0.005133942	3.64	3.9760875	0.010281193	0.009343774
>30A	4	>30A04	104	Ebenopsis ebano	E. ebano	EBEBA	5.47	0.002349987	3.65	4.154766	0.005125204	0.004288726
>30A	4	>30A04	211	Ebenopsis ebano	E. ebano	EBEBA	5.33	0.002231235	3.8	0.950334	0.0050182	0.004239347
>30A	4	>30A04	305	Ebenopsis ebano	E. ebano	EBEBA	5.33	0.002231235	3.8	0.950334	0.0050182	0.004239347
>30A	4	>30A04	197	Ebenopsis ebano	E. ebano	EBEBA	5.65	0.002507193	4.1	2.269806	0.005846606	0.005139746
>30A	4	>30A04	252	Ebenopsis ebano	E. ebano	EBEBA	5.65	0.002507193	4.1	2.269806	0.005846606	0.005139746
>30A	4	>30A04	219	Ebenopsis ebano	E. ebano	EBEBA	5.06	0.002010907	4.2	2.6880315	0.004860505	0.004222905
>30A	4	>30A04	85	Ebenopsis ebano	E. ebano	EBEBA	5.79	0.002632983	4.21	1.8869235	0.006221321	0.005542429
>30A	4	>30A04	131	Ebenopsis ebano	E. ebano	EBEBA	6.096666667	0.00291928	4.7	2.9864835	0.00738852	0.006860308
>30A	4	>30A04	86	Ebenopsis ebano	E. ebano	EBEBA	6.02	0.002846321	4.78	1.130976	0.007303364	0.006802707
>30A	4	>30A04	235	Ebenopsis ebano	E. ebano	EBEBA	6.02	0.002846321	4.78	1.130976	0.007303364	0.006802707
>30A	4	>30A04	117	Ebenopsis ebano	E. ebano	EBEBA	5.79	0.002632983	4.8	2.1382515	0.006808943	0.006319159
>30A	4	>30A04	275	Ebenopsis ebano	E. ebano	EBEBA	5.79	0.002632983	4.8	2.1382515	0.006808943	0.006319159
20A	4	20A04	1682	Ebenopsis ebano	E. ebano	EBEBA	7	0.00384846	5	3.9760875	0.010035468	0.00962115
>30A	4	>30A04	192	Ebenopsis ebano	E. ebano	EBEBA	5.02	0.001979239	5.1	0.950334	0.005419027	0.005047059
>30A	4	>30A04	247	Ebenopsis ebano	E. ebano	EBEBA	5.02	0.001979239	5.1	0.950334	0.005419027	0.005047059
>30A	4	>30A04	125	Ebenopsis ebano	E. ebano	EBEBA	6.675	0.003499399	5.3	3.9760875	0.009590257	0.009273407
20A	4	20A04	1622	Ebenopsis ebano	E. ebano	EBEBA	9	0.00636174	7	4.90875	0.021581897	0.02226609
20A	4	20A04	1623	Ebenopsis ebano	E. ebano	EBEBA	20	0.031416	7	3.9760875	0.103711729	0.109956
>30A	1	>30A01	203	Eysenhardtia polystachya	E. polystachya	EYPOL	5.15	0.002083077	1.3	13.202574	0.002909895	0.001354
>30A	1	>30A01	21	Eysenhardtia polystachya	E. polystachya	EYPOL	6.05	0.00287476	2.6	1.76715	0.004971638	0.003737188
>30A	3	>30A03	1	Eysenhardtia polystachya	E. polystachya	EYPOL	6.98	0.0038265	2.7	1.4313915	0.006446162	0.005165775
>30A	4	>30A04	26	Eysenhardtia polystachya	E. polystachya	EYPOL	5.416	0.002303818	2.7	4.7143635	0.004242012	0.003110154
>30A	1	>30A01	1	Eysenhardtia polystachya	E. polystachya	EYPOL	2	0.00031416	3.8	0.636174	0.000860881	0.000596904
>30A	2	>30A02	231	Eysenhardtia polystachya	E. polystachya	EYPOL	5.02	0.001979239	3.8	2.010624	0.004513141	0.003760554
>30A	1	>30A01	93	Eysenhardtia polystachya	E. polystachya	EYPOL	6.09	0.002912899	4.1	1.76715	0.006699401	0.005971443
>30A	1	>30A01	208	Eysenhardtia polystachya	E. polystachya	EYPOL	5.01	0.001971362	4.3	0.636174	0.00484288	0.004238428
>30A	1	>30A01	7	Eysenhardtia polystachya	E. polystachya	EYPOL	3.9	0.001194593	4.5	1.539384	0.003131544	0.002687834
>30A	1	>30A01	99	Eysenhardtia polystachya	E. polystachya	EYPOL	7.5	0.004417875	4.6	2.6880315	0.010711637	0.010161113
>30A	4	>30A04	210	Eysenhardtia polystachya	E. polystachya	EYPOL	8.23	0.005319742	4.6	9.079224	0.012751473	0.012235407
>30A	4	>30A04	304	Eysenhardtia polystachya	E. polystachya	EYPOL	8.23	0.005319742	4.6	9.079224	0.012751473	0.012235407
>30A	4	>30A04	15	Eysenhardtia polystachya	E. polystachya	EYPOL	6.62	0.003441968	4.7	2.1382515	0.008619251	0.008088625
>30A	1	>30A01	11	Eysenhardtia polystachya	E. polystachya	EYPOL	3	0.00070686	4.8	1.8869235	0.001940434	0.001696464
>30A	1	>30A01	215	Eysenhardtia polystachya	E. polystachya	EYPOL	6.01	0.002836873	4.8	3.3006435	0.007302441	0.006808495
>30A	1	>30A01	123	Eysenhardtia polystachya	E. polystachya	EYPOL	5	0.0019635	4.9	2.1382515	0.005239519	0.004810575
>30A	1	>30A01	213	Eysenhardtia polystachya	E. polystachya	EYPOL	5.25	0.002164759	4.9	2.880238515	0.005744726	0.00530366
>30A	1	>30A01	222	Eysenhardtia polystachya	E. polystachya	EYPOL	6.01	0.002836873	4.9	2.544696	0.007411511	0.006950339
>30A	1	>30A01	136	Eysenhardtia polystachya	E. polystachya	EYPOL	5.15	0.002083077	5	2.4052875	0.005614755	0.005207693
>30A	4	>30A04	166	Eysenhardtia polystachya	E. polystachya	EYPOL	7.076666667	0.003933221	5	4.7143635	0.010244614	0.009833053
>30A	1	>30A01	214	Eysenhardtia polystachya	E. polystachya	EYPOL	6.21	0.003028824	5.05	3.1416	0.008059865	0.007647781
>30A	1	>30A01	111	Eysenhardtia polystachya	E. polystachya	EYPOL	6.2	0.003019078	5.2	2.835294	0.008211548	0.007849603
>30A	3	>30A03	26	Eysenhardtia polystachya	E. polystachya	EYPOL	5.08	0.002026835	5.2	2.835294	0.005615264	0.005269771
>30A	4	>30A04	66	Eysenhardtia polystachya	E. polystachya	EYPOL	5.082	0.002028431	5.5	1.02070584	0.005836425	0.005578185
>30A	1	>30A01	23	Eysenhardtia polystachya	E. polystachya	EYPOL	3.4	0.000907922	5.6	1.378867875	0.002651643	0.002542182
>30A	1	>30A01	92	Eysenhardtia polystachya	E. polystachya	EYPOL	10.16	0.008107339	5.6	3.6305115	0.022481394	0.022700549
>30A	1	>30A01	112	Eysenhardtia polystachya	E. polystachya	EYPOL	9.2	0.006647626	5.69	5.309304	0.018818667	0.018912496
>30A	1	>30A01	186	Eysenhardtia polystachya	E. polystachya	EYPOL	7.17	0.004037655	5.9	2.6880315	0.011979434	0.011911082
>30A	2	>30A02	318	Eysenhardtia polystachya	E. polystachya	EYPOL	7.01	0.003859463	5.9	3.3006435	0.011466752	0.011385416
>30A	1	>30A01	110	Eysenhardtia polystachya	E. polystachya	EYPOL	5.1	0.002042825	6	1.6513035	0.006242	0.006128475
>30A	3	>30A03	176	Eysenhardtia polystachya	E. polystachya	EYPOL	7.02	0.003870483	6	6.3794115	0.011655151	0.011611449
>30A	1	>30A01	2	Eysenhardtia polystachya	E. polystachya	EYPOL	6	0.00282744	6.1	2.835294	0.00869468	0.008623692
>30A	1	>30A01	50	Eysenhardtia polystachya	E. polystachya	EYPOL	11.1	0.009676913	6.5	6.157536	0.030472235	0.031449967
>30A	1	>30A01	6	Eysenhardtia polystachya	E. polystachya	EYPOL	8	0.00502656	7.2	5.309304	0.017536005	0.018095616
>30A	3	>30A03	215	Eysenhardtia polystachya	E. polystachya	EYPOL	10.02	0.007885447	7.9	11.945934	0.029714546	0.031147516
20A	1	20A01	1002	Forestiera angustifolia	F. angustifolia	FOANG	4	0.00125664	3	1.130976	0.002739149	0.00188496
20A	1	20A01	1005	Forestiera angustifolia	F. angustifolia	FOANG	4	0.00125664	3	0.636174	0.002739149	0.00188496
20A	1	20A01	1003	Forestiera angustifolia	F. angustifolia	FOANG	4	0.00125664	3.3	0.8659035	0.002846501	0.002073456
20A	1	20A01	1009	Forestiera angustifolia	F. angustifolia	FOANG	4	0.00125664	3.3	0.636174	0.002846501	0.002073456
20A	1	20A01	1001	Forestiera angustifolia	F. angustifolia	FOANG	4	0.00125664	3.4	0.8659035	0.002882469	0.002136288
20A	1	20A01	1004	Forestiera angustifolia	F. angustifolia	FOANG	4	0.00125664	3.5	0.7854	0.002918521	0.00219912
20A	1	20A01	1006	Forestiera angustifolia	F. angustifolia	FOANG	4	0.00125664	3.5	0.8659035	0.002918521	0.00219912
20A	1	20A01	999	Forestiera angustifolia	F. angustifolia	FOANG	4	0.00125664	3.6	0.636174	0.002954651	0.002261952
20A	1	20A01	1008	Forestiera angustifolia	F. angustifolia	FOANG	4	0.00125664	3.6	0.8659035	0.002954651	0.002261952
20A	1	20A01	1007	Forestiera angustifolia	F. angustifolia	FOANG	4	0.00125664	3.7	0.8659035	0.002990855	0.002324784
>30A	4	>30A04	154	Forestiera angustifolia	F. angustifolia	FOANG	6.885	0.003723049	4.4	3.801336	0.008828639	0.008190708
>30A	4	>30A04	151	Forestiera angustifolia	F. angustifolia	FOANG	10.63666667	0.008885912	4.5	9.8980035	0.020322066	0.019993302
>30A	4	>30A04	146	Forestiera angustifolia	F. angustifolia	FOANG	6.7525	0.00358113	4.9	9.62115	0.009231312	0.008773769
>30A	2	>30A02	42	Guaiacum angustifolium	G. angustifolium	GUANG	10.2	0.008171302	1.8	0.19635	0.009278471	0.007354172
20A	1	20A01	992	Guaiacum angustifolium	G. angustifolium	GUANG	4	0.00125664	3	0.636174	0.002739149	0.00188496
>30A	3	>30A03	90	Guaiacum angustifolium	G. angustifolium	GUANG	5.01	0.001971362	3.4	1.2271875	0.004221962	0.003351315
>30A	3	>30A03	91	Guaiacum angustifolium	G. angustifolium	GUANG	5.06	0.002010907	3.5	1.0386915	0.004364887	0.003519087
>30A	4	>30A04	72	Guaiacum angustifolium	G. angustifolium	GUANG	5.5825	0.002447645	4.56	4.67595744	0.006139456	0.005580631
>30A	1	>30A01	40	Havardia pallens	H. pallens	HAPAL	2	0.00031416	2	0.907627875	0.000998746	0.00031416
20A	4	20A04	1645	Havardia pallens	H. pallens	HAPAL	7	0.00384846	2	2.010624	0.005405203	0.00384846
>30A	1	>30A01	71	Havardia pallens	H. pallens	HAPAL	3	0.00070686	2.6	1.4313915	0.001697656	0.000918918
>30A	1	>30A01	45	Havardia pallens	H. pallens	HAPAL	3	0.00070686	2.7	0.636174	0.001707742	0.000954261
>30A	4	>30A04	96	Havardia pallens	H. pallens	HAPAL	8.71	0.005958366	2.8	0.636174	0.009668464	0.008341712
>30A	4	>30A04	245	Havardia pallens	H. pallens	HAPAL	8.71	0.005958366	2.8	0.636174	0.009668464	0.008341712
>30A	2	>30A02	39	Havardia pallens	H. pallens	HAPAL	5.03	0.001987133	2.9	0.950334	0.003905046	0.002881343
>30A	2	>30A02	213	Havardia pallens	H. pallens	HAPAL	6.06	0.002884272	3	1.76715	0.00542414	0.004326408
>30A	2	>30A02	214	Havardia pallens	H. pallens	HAPAL	6.02	0.002846321	3	1.6513035	0.005363749	0.004269482
>30A	2	>30A02	215	Havardia pallens	H. pallens	HAPAL	6.03	0.002855785	3	1.4313915	0.005378815	0.004283678
>30A	2	>30A02	217	Havardia pallens	H. pallens	HAPAL	6	0.00282744	3	1.539384	0.005333677	0.00424116
>30A	1	>30A01	12	Havardia pallens	H. pallens	HAPAL	2	0.00031416	3.1	1.0386915	0.000910071	0.000486948
10A	3	10A03	693	Havardia pallens	H. pallens	HAPAL	5	0.0019635	3.1	1.6513035	0.004003011	0.003043425
>30A	1	>30A01	64	Havardia pallens	H. pallens	HAPAL	3.9	0.001194593	3.15	1.76715	0.002679795	0.001881484
>30A	1	>30A01	69	Havardia pallens	H. pallens	HAPAL	4	0.00125664	3.15	1.8869235	0.002792716	0.001979208
>30A	1	>30A01	66	Havardia pallens	H. pallens	HAPAL	3.2	0.00080425	3.2	0.502656	0.001953888	0.0012868
>30A	2	>30A02	216	Havardia pallens	H. pallens	HAPAL	6.01	0.002836873	3.2	1.6513035	0.0055646	0.004538997
20A	4	20A04	1621	Havardia pallens	H. pallens	HAPAL	5	0.0019635	3.2	1.130976	0.004071099	0.0031416
>30A	2	>30A02	117	Havardia pallens	H. pallens	HAPAL	5	0.0019635	3.3	0.636174	0.00413928	0.003239775
>30A	2	>30A02	194	Havardia pallens	H. pallens	HAPAL	5.02	0.001979239	3.4	0.950334	0.004236397	0.003364706
>30A	2	>30A02	195	Havardia pallens	H. pallens	HAPAL	5.02	0.001979239	3.4	1.4313915	0.004236397	0.003364706
>30A	4	>30A04	52	Havardia pallens	H. pallens	HAPAL	6.747	0.003575299	3.5	2.835294	0.007222341	0.006256773
>30A	4	>30A04	55	Havardia pallens	H. pallens	HAPAL	7.518	0.004439106	3.5	5.832085875	0.008759157	0.007768436
>30A	4	>30A04	283	Havardia pallens	H. pallens	HAPAL	6.77	0.003599716	3.5	2.835294	0.007266079	0.006299503
>30A	4	>30A04	286	Havardia pallens	H. pallens	HAPAL	7.51	0.004429664	3.5	5.832085875	0.008742462	0.007751912
>30A	4	>30A04	88	Havardia pallens	H. pallens	HAPAL	7.49	0.004406102	3.55	1.327326	0.00879081	0.007820831
>30A	4	>30A04	237	Havardia pallens	H. pallens	HAPAL	7.49	0.004406102	3.55	1.327326	0.00879081	0.007820831
>30A	3	>30A03	36	Havardia pallens	H. pallens	HAPAL	5.09	0.002034822	3.7	1.4313915	0.004553158	0.003764421
>30A	1	>30A01	134	Havardia pallens	H. pallens	HAPAL	5.2	0.002123722	3.8	1.130976	0.004803344	0.004035072
>30A	1	>30A01	135	Havardia pallens	H. pallens	HAPAL	5.13	0.002066929	3.8	1.130976	0.004689482	0.003927165
>30A	2	>30A02	15	Havardia pallens	H. pallens	HAPAL	6.03	0.002855785	3.8	0.7088235	0.006251414	0.005425992
>30A	3	>30A03	284	Havardia pallens	H. pallens	HAPAL	5.01	0.001971362	3.8	1.76715	0.004497267	0.003745588
10A	3	10A03	671	Havardia pallens	H. pallens	HAPAL	5	0.0019635	3.8	1.0386915	0.004481418	0.00373065
10A	3	10A03	692	Havardia pallens	H. pallens	HAPAL	5	0.0019635	3.8	0.950334	0.004481418	0.00373065
>30A	4	>30A04	92	Havardia pallens	H. pallens	HAPAL	10.33	0.008380917	3.82	1.4313915	0.016763916	0.016007551
>30A	4	>30A04	241	Havardia pallens	H. pallens	HAPAL	10.33	0.008380917	3.82	1.4313915	0.016763916	0.016007551
>30A	4	>30A04	103	Havardia pallens	H. pallens	HAPAL	6.53	0.003349016	3.85	0.950334	0.007277473	0.006446856
>30A	4	>30A04	108	Havardia pallens	H. pallens	HAPAL	6.79	0.003621016	3.85	1.0386915	0.007809151	0.006970456
>30A	1	>30A01	143	Havardia pallens	H. pallens	HAPAL	5.11	0.002050844	3.9	2.269806	0.00472982	0.003999146
>30A	2	>30A02	205	Havardia pallens	H. pallens	HAPAL	5.07	0.002018863	3.9	1.4313915	0.004664078	0.003936783
>30A	3	>30A03	285	Havardia pallens	H. pallens	HAPAL	5.03	0.001987133	3.9	1.0386915	0.004598765	0.003874909
>30A	4	>30A04	90	Havardia pallens	H. pallens	HAPAL	8.02	0.005051724	3.9	5.309304	0.010676926	0.009850862
>30A	4	>30A04	239	Havardia pallens	H. pallens	HAPAL	8.02	0.005051724	3.9	5.309304	0.010676926	0.009850862
>30A	1	>30A01	37	Havardia pallens	H. pallens	HAPAL	4.03	0.00127556	4	3.3006435	0.003141503	0.00255112
>30A	1	>30A01	113	Havardia pallens	H. pallens	HAPAL	7.2	0.004071514	4	5.9395875	0.008932154	0.008143028
>30A	2	>30A02	19	Havardia pallens	H. pallens	HAPAL	5.06	0.002010907	4	1.2271875	0.004718582	0.004021814
>30A	2	>30A02	159	Havardia pallens	H. pallens	HAPAL	5.06	0.002010907	4	0.7088235	0.004718582	0.004021814
>30A	2	>30A02	207	Havardia pallens	H. pallens	HAPAL	5.02	0.001979239	4	1.0386915	0.004651929	0.003958478
>30A	2	>30A02	261	Havardia pallens	H. pallens	HAPAL	5.02	0.001979239	4	1.8869235	0.004651929	0.003958478
>30A	3	>30A03	139	Havardia pallens	H. pallens	HAPAL	5.09	0.002034822	4	2.269806	0.004768861	0.004069644
>30A	3	>30A03	144	Havardia pallens	H. pallens	HAPAL	5	0.0019635	4	1.76715	0.004618767	0.003927
>30A	3	>30A03	154	Havardia pallens	H. pallens	HAPAL	5.03	0.001987133	4	1.76715	0.004668551	0.003974266
>30A	3	>30A03	158	Havardia pallens	H. pallens	HAPAL	5.06	0.002010907	4	3.1416	0.004718582	0.004021814
>30A	3	>30A03	283	Havardia pallens	H. pallens	HAPAL	5.01	0.001971362	4	1.327326	0.004635334	0.003942724
>30A	4	>30A04	165	Havardia pallens	H. pallens	HAPAL	5.64	0.002498326	4	2.9864835	0.005734659	0.004996652
20A	4	20A04	1676	Havardia pallens	H. pallens	HAPAL	10	0.007854	4	4.90875	0.016390079	0.015708
20A	4	20A04	1681	Havardia pallens	H. pallens	HAPAL	6	0.00282744	4	2.4052875	0.006412222	0.00565488
>30A	2	>30A02	158	Havardia pallens	H. pallens	HAPAL	5.01	0.001971362	4.1	1.130976	0.00470446	0.004041292
>30A	2	>30A02	177	Havardia pallens	H. pallens	HAPAL	5.02	0.001979239	4.1	1.6513035	0.004721414	0.00405744
>30A	2	>30A02	272	Havardia pallens	H. pallens	HAPAL	5.06	0.002010907	4.1	2.544696	0.004789515	0.004122359
>30A	3	>30A03	23	Havardia pallens	H. pallens	HAPAL	5.06	0.002010907	4.1	0.5674515	0.004789515	0.004122359
>30A	4	>30A04	50	Havardia pallens	H. pallens	HAPAL	6.415	0.003232096	4.1	3.1416	0.007364845	0.006625797
>30A	4	>30A04	143	Havardia pallens	H. pallens	HAPAL	6.48	0.003297926	4.1	3.3006435	0.007501567	0.006760748
>30A	4	>30A04	191	Havardia pallens	H. pallens	HAPAL	6.58	0.003400499	4.1	6.605214	0.007714276	0.006971023
>30A	4	>30A04	220	Havardia pallens	H. pallens	HAPAL	5.3	0.002206189	4.1	4.7143635	0.005207612	0.004522687
>30A	4	>30A04	246	Havardia pallens	H. pallens	HAPAL	6.58	0.003400499	4.1	6.605214	0.007714276	0.006971023
>30A	4	>30A04	281	Havardia pallens	H. pallens	HAPAL	6.41	0.003227059	4.1	3.1416	0.007354378	0.006615471
>30A	4	>30A04	289	Havardia pallens	H. pallens	HAPAL	5.3	0.002206189	4.1	4.7143635	0.005207612	0.004522687
10A	3	10A03	593	Havardia pallens	H. pallens	HAPAL	4	0.00125664	4.1	1.539384	0.003136339	0.002576112
>30A	4	>30A04	39	Havardia pallens	H. pallens	HAPAL	6.4238	0.003240969	4.18	8.65699296	0.007485041	0.006773625
>30A	1	>30A01	154	Havardia pallens	H. pallens	HAPAL	5.11	0.002050844	4.2	2.1382515	0.00494809	0.004306772
>30A	2	>30A02	168	Havardia pallens	H. pallens	HAPAL	5.06	0.002010907	4.2	0.8659035	0.004860505	0.004222905
>30A	2	>30A02	201	Havardia pallens	H. pallens	HAPAL	5.01	0.001971362	4.2	1.4313915	0.004773643	0.00413986
>30A	2	>30A02	248	Havardia pallens	H. pallens	HAPAL	5	0.0019635	4.2	2.544696	0.004756357	0.00412335
>30A	3	>30A03	24	Havardia pallens	H. pallens	HAPAL	5.01	0.001971362	4.2	0.2375835	0.004773643	0.00413986
>30A	3	>30A03	120	Havardia pallens	H. pallens	HAPAL	5.09	0.002034822	4.2	1.130976	0.004912969	0.004273126
>30A	3	>30A03	140	Havardia pallens	H. pallens	HAPAL	5.05	0.002002966	4.2	3.463614	0.004843074	0.004206229
>30A	3	>30A03	156	Havardia pallens	H. pallens	HAPAL	5.01	0.001971362	4.2	1.6513035	0.004773643	0.00413986
>30A	4	>30A04	227	Havardia pallens	H. pallens	HAPAL	6.58	0.003400499	4.2	4.90875	0.007848767	0.007141048
>30A	4	>30A04	296	Havardia pallens	H. pallens	HAPAL	6.58	0.003400499	4.2	4.90875	0.007848767	0.007141048
>30A	2	>30A02	20	Havardia pallens	H. pallens	HAPAL	6.02	0.002846321	4.25	2.544696	0.006723802	0.006048432
>30A	2	>30A02	206	Havardia pallens	H. pallens	HAPAL	5.02	0.001979239	4.29	1.539384	0.004853592	0.004245468
>30A	1	>30A01	138	Havardia pallens	H. pallens	HAPAL	5.1	0.002042825	4.3	1.6513035	0.005003018	0.004392074
>30A	1	>30A01	178	Havardia pallens	H. pallens	HAPAL	6.1	0.002922473	4.3	1.539384	0.006944772	0.006283317
>30A	1	>30A01	221	Havardia pallens	H. pallens	HAPAL	5.01	0.001971362	4.3	2.37787704	0.00484288	0.004238428
>30A	2	>30A02	144	Havardia pallens	H. pallens	HAPAL	5.04	0.001995042	4.3	1.539384	0.004895993	0.00428934
>30A	2	>30A02	160	Havardia pallens	H. pallens	HAPAL	5.02	0.001979239	4.3	1.4313915	0.004860555	0.004255364
>30A	2	>30A02	212	Havardia pallens	H. pallens	HAPAL	5.05	0.002002966	4.3	1.2271875	0.004913756	0.004306377
>30A	2	>30A02	221	Havardia pallens	H. pallens	HAPAL	5.02	0.001979239	4.3	1.8869235	0.004860555	0.004255364
>30A	3	>30A03	66	Havardia pallens	H. pallens	HAPAL	5.03	0.001987133	4.3	0.8659035	0.004878259	0.004272336
>30A	3	>30A03	157	Havardia pallens	H. pallens	HAPAL	5	0.0019635	4.3	2.1382515	0.004825235	0.004221525
>30A	4	>30A04	170	Havardia pallens	H. pallens	HAPAL	5.69	0.002542819	4.3	2.1382515	0.0061125	0.005467061
>30A	4	>30A04	183	Havardia pallens	H. pallens	HAPAL	6.38	0.003196924	4.3	2.6880315	0.007542159	0.006873387
>30A	4	>30A04	324	Havardia pallens	H. pallens	HAPAL	5.69	0.002542819	4.3	2.1382515	0.0061125	0.005467061
10A	3	10A03	594	Havardia pallens	H. pallens	HAPAL	4	0.00125664	4.3	1.8869235	0.003209437	0.002701776
10A	3	10A03	678	Havardia pallens	H. pallens	HAPAL	5	0.0019635	4.3	1.0386915	0.004825235	0.004221525
>30A	1	>30A01	187	Havardia pallens	H. pallens	HAPAL	6.21	0.003028824	4.4	3.59681784	0.007294261	0.006663413
>30A	1	>30A01	188	Havardia pallens	H. pallens	HAPAL	5.21	0.002131898	4.4	3.463614	0.005278634	0.004690176
>30A	1	>30A01	205	Havardia pallens	H. pallens	HAPAL	8.2	0.00528103	4.4	1.8869235	0.012223014	0.011618266
>30A	2	>30A02	145	Havardia pallens	H. pallens	HAPAL	5.09	0.002034822	4.4	0.7088235	0.005057296	0.004476608
>30A	2	>30A02	146	Havardia pallens	H. pallens	HAPAL	5.08	0.002026835	4.4	0.502656	0.005039049	0.004459037
>30A	4	>30A04	106	Havardia pallens	H. pallens	HAPAL	5	0.0019635	4.4	3.801336	0.004894165	0.0043197
>30A	4	>30A04	173	Havardia pallens	H. pallens	HAPAL	6.68	0.003504643	4.4	1.4313915	0.008347769	0.007710215
>30A	4	>30A04	221	Havardia pallens	H. pallens	HAPAL	5.41	0.002298717	4.4	1.327326	0.005657278	0.005057177
>30A	4	>30A04	290	Havardia pallens	H. pallens	HAPAL	5.41	0.002298717	4.4	1.327326	0.005657278	0.005057177
>30A	1	>30A01	162	Havardia pallens	H. pallens	HAPAL	5.1	0.002042825	4.5	1.6513035	0.005148178	0.004596356
>30A	1	>30A01	189	Havardia pallens	H. pallens	HAPAL	5.1	0.002042825	4.5	2.4052875	0.005148178	0.004596356
>30A	2	>30A02	191	Havardia pallens	H. pallens	HAPAL	5.01	0.001971362	4.5	1.8869235	0.004981508	0.004435565
>30A	2	>30A02	192	Havardia pallens	H. pallens	HAPAL	5.15	0.002083077	4.5	1.4313915	0.005241861	0.004686923
>30A	2	>30A02	204	Havardia pallens	H. pallens	HAPAL	5.02	0.001979239	4.5	1.6513035	0.004999903	0.004453288
>30A	2	>30A02	250	Havardia pallens	H. pallens	HAPAL	6.06	0.002884272	4.5	1.76715	0.00708342	0.006489612
>30A	2	>30A02	259	Havardia pallens	H. pallens	HAPAL	6.05	0.00287476	4.5	2.9864835	0.007061771	0.00646821
>30A	3	>30A03	41	Havardia pallens	H. pallens	HAPAL	6.06	0.002884272	4.5	2.1382515	0.00708342	0.006489612
>30A	3	>30A03	159	Havardia pallens	H. pallens	HAPAL	7.06	0.003914716	4.5	1.4313915	0.009407569	0.008808111
>30A	3	>30A03	256	Havardia pallens	H. pallens	HAPAL	5.08	0.002026835	4.5	0.8659035	0.005110923	0.004560379
>30A	3	>30A03	286	Havardia pallens	H. pallens	HAPAL	6.02	0.002846321	4.5	0.7854	0.006997014	0.006404222
>30A	4	>30A04	31	Havardia pallens	H. pallens	HAPAL	7.969	0.00498768	4.5	1.76715	0.011795029	0.01122228
>30A	4	>30A04	62	Havardia pallens	H. pallens	HAPAL	5.792	0.002634802	4.5	2.06120376	0.006514109	0.005928305
>30A	4	>30A04	261	Havardia pallens	H. pallens	HAPAL	7.96	0.00497642	4.5	1.76715	0.011770104	0.011196945
>30A	1	>30A01	192	Havardia pallens	H. pallens	HAPAL	5.16	0.002091175	4.6	4.154766	0.005335553	0.004809703
>30A	3	>30A03	130	Havardia pallens	H. pallens	HAPAL	6.06	0.002884272	4.6	2.010624	0.007194524	0.006633826
>30A	4	>30A04	91	Havardia pallens	H. pallens	HAPAL	9.01	0.006375885	4.6	1.6513035	0.015122801	0.014664536
>30A	4	>30A04	142	Havardia pallens	H. pallens	HAPAL	6.3	0.003117253	4.6	2.1382515	0.007734179	0.007169682
>30A	4	>30A04	240	Havardia pallens	H. pallens	HAPAL	9.01	0.006375885	4.6	1.6513035	0.015122801	0.014664536
>30A	4	>30A04	45	Havardia pallens	H. pallens	HAPAL	7.50975	0.004429369	4.63	9.703793715	0.010792262	0.010253989
>30A	4	>30A04	44	Havardia pallens	H. pallens	HAPAL	12.625	0.01251854	4.65	5.411896875	0.028986432	0.029105606
>30A	1	>30A01	184	Havardia pallens	H. pallens	HAPAL	5.06	0.002010907	4.7	1.539384	0.005216224	0.004725631
>30A	1	>30A01	207	Havardia pallens	H. pallens	HAPAL	6.2	0.003019078	4.7	2.337055875	0.007624378	0.007094833
>30A	1	>30A01	217	Havardia pallens	H. pallens	HAPAL	5.05	0.002002966	4.7	2.835294	0.00519698	0.00470697
>30A	2	>30A02	1	Havardia pallens	H. pallens	HAPAL	6.03	0.002855785	4.7	0.502656	0.007238219	0.006711095
>30A	2	>30A02	224	Havardia pallens	H. pallens	HAPAL	7.05	0.003903634	4.7	1.327326	0.009698181	0.00917354
>30A	4	>30A04	58	Havardia pallens	H. pallens	HAPAL	7.302	0.00418769	4.7	4.83052416	0.010358934	0.009841072
>30A	4	>30A04	153	Havardia pallens	H. pallens	HAPAL	6.64	0.003462797	4.7	1.0386915	0.008668078	0.008137573
>30A	4	>30A04	22	Havardia pallens	H. pallens	HAPAL	5.773	0.002617544	4.73	4.542773235	0.006702177	0.006190492
>30A	2	>30A02	108	Havardia pallens	H. pallens	HAPAL	8.04	0.005076951	4.8	2.4052875	0.012626614	0.012184682
>30A	2	>30A02	138	Havardia pallens	H. pallens	HAPAL	5.04	0.001995042	4.8	1.2271875	0.005248325	0.004788101
>30A	2	>30A02	193	Havardia pallens	H. pallens	HAPAL	5.02	0.001979239	4.8	0.7088235	0.005209277	0.004750174
>30A	2	>30A02	223	Havardia pallens	H. pallens	HAPAL	7.01	0.003859463	4.8	1.8869235	0.009750992	0.009262711
>30A	2	>30A02	225	Havardia pallens	H. pallens	HAPAL	7.02	0.003870483	4.8	1.6513035	0.009777183	0.009289159
>30A	2	>30A02	260	Havardia pallens	H. pallens	HAPAL	5.06	0.002010907	4.8	0.950334	0.005287507	0.004826177
>30A	2	>30A02	290	Havardia pallens	H. pallens	HAPAL	6.01	0.002836873	4.8	2.4052875	0.007302441	0.006808495
>30A	2	>30A02	226	Havardia pallens	H. pallens	HAPAL	7.02	0.003870483	4.85	1.6513035	0.009855329	0.009385921
>30A	1	>30A01	77	Havardia pallens	H. pallens	HAPAL	6.2	0.003019078	4.9	2.1382515	0.007859127	0.007396741
>30A	1	>30A01	107	Havardia pallens	H. pallens	HAPAL	5.1	0.002042825	4.9	2.835294	0.005439052	0.005004921
>30A	1	>30A01	195	Havardia pallens	H. pallens	HAPAL	6.23	0.003048365	4.9	3.3006435	0.007930937	0.007468494
>30A	1	>30A01	206	Havardia pallens	H. pallens	HAPAL	5.01	0.001971362	4.9	1.4313915	0.005259319	0.004829837
>30A	2	>30A02	154	Havardia pallens	H. pallens	HAPAL	6.08	0.002903341	4.9	1.0386915	0.007574979	0.007113185
>30A	2	>30A02	181	Havardia pallens	H. pallens	HAPAL	6.01	0.002836873	4.9	1.327326	0.007411511	0.006950339
>30A	2	>30A02	185	Havardia pallens	H. pallens	HAPAL	7.03	0.003881517	4.9	3.3006435	0.009960214	0.009509717
>30A	2	>30A02	208	Havardia pallens	H. pallens	HAPAL	5	0.0019635	4.9	1.327326	0.005239519	0.004810575
>30A	2	>30A02	222	Havardia pallens	H. pallens	HAPAL	7.07	0.003925814	4.9	1.327326	0.010067474	0.009618244
>30A	3	>30A03	233	Havardia pallens	H. pallens	HAPAL	5.07	0.002018863	4.9	1.327326	0.005378835	0.004946214
>30A	3	>30A03	237	Havardia pallens	H. pallens	HAPAL	5.04	0.001995042	4.9	1.539384	0.005318925	0.004887853
>30A	4	>30A04	100	Havardia pallens	H. pallens	HAPAL	7.9	0.004901681	4.9	17.349486	0.012418042	0.012009118
>30A	4	>30A04	201	Havardia pallens	H. pallens	HAPAL	5.17	0.002099288	4.9	1.6513035	0.005580747	0.005143256
>30A	1	>30A01	106	Havardia pallens	H. pallens	HAPAL	5.05	0.002002966	5	6.605214	0.005409863	0.005007415
>30A	1	>30A01	204	Havardia pallens	H. pallens	HAPAL	6.11	0.002932063	5	2.880238515	0.007759012	0.007330158
>30A	2	>30A02	2	Havardia pallens	H. pallens	HAPAL	5.06	0.002010907	5	0.502656	0.005430196	0.005027268
>30A	2	>30A02	16	Havardia pallens	H. pallens	HAPAL	6.09	0.002912899	5	1.0386915	0.007711053	0.007282248
>30A	2	>30A02	93	Havardia pallens	H. pallens	HAPAL	5.06	0.002010907	5	0.5674515	0.005430196	0.005027268
>30A	2	>30A02	141	Havardia pallens	H. pallens	HAPAL	5.04	0.001995042	5	1.0386915	0.005389564	0.004987605
>30A	2	>30A02	178	Havardia pallens	H. pallens	HAPAL	7.07	0.003925814	5	2.1382515	0.010226345	0.009814535
>30A	4	>30A04	141	Havardia pallens	H. pallens	HAPAL	6.975	0.00382102	5	1.4313915	0.009967717	0.00955255
>30A	4	>30A04	144	Havardia pallens	H. pallens	HAPAL	10.41	0.008511231	5	7.426447875	0.021350753	0.021278078
>30A	4	>30A04	188	Havardia pallens	H. pallens	HAPAL	5.78	0.002623896	5	1.8869235	0.00698561	0.00655974
>30A	4	>30A04	193	Havardia pallens	H. pallens	HAPAL	5.5	0.002375835	5	5.9395875	0.006359259	0.005939588
>30A	4	>30A04	195	Havardia pallens	H. pallens	HAPAL	5.54	0.002410518	5	8.2957875	0.006447062	0.006026295
>30A	4	>30A04	248	Havardia pallens	H. pallens	HAPAL	5.5	0.002375835	5	5.9395875	0.006359259	0.005939588
>30A	4	>30A04	250	Havardia pallens	H. pallens	HAPAL	5.54	0.002410518	5	8.2957875	0.006447062	0.006026295
20A	4	20A04	1543	Havardia pallens	H. pallens	HAPAL	4	0.00125664	5	2.9864835	0.003466805	0.0031416
>30A	1	>30A01	148	Havardia pallens	H. pallens	HAPAL	5.02	0.001979239	5.1	1.0386915	0.005419027	0.005047059
>30A	1	>30A01	210	Havardia pallens	H. pallens	HAPAL	6.1	0.002922473	5.1	1.539384	0.007848074	0.007452306
>30A	1	>30A01	216	Havardia pallens	H. pallens	HAPAL	7.09	0.003948057	5.1	3.9760875	0.010441125	0.010067545
>30A	2	>30A02	101	Havardia pallens	H. pallens	HAPAL	5.02	0.001979239	5.1	1.0386915	0.005419027	0.005047059
>30A	4	>30A04	28	Havardia pallens	H. pallens	HAPAL	7.006	0.00385506	5.1	1.86265464	0.010207438	0.009830403
>30A	4	>30A04	258	Havardia pallens	H. pallens	HAPAL	7	0.00384846	5.1	1.86265464	0.010190843	0.009813573
>30A	1	>30A01	194	Havardia pallens	H. pallens	HAPAL	5.1	0.002042825	5.2	1.76715	0.005657635	0.005311345
>30A	2	>30A02	186	Havardia pallens	H. pallens	HAPAL	7.03	0.003881517	5.2	1.76715	0.010430869	0.010091944
>30A	2	>30A02	320	Havardia pallens	H. pallens	HAPAL	7.1	0.003959201	5.2	2.010624	0.010629587	0.010293923
>30A	4	>30A04	12	Havardia pallens	H. pallens	HAPAL	7.063	0.003918044	5.2	4.029278715	0.010524326	0.010186914
>30A	4	>30A04	177	Havardia pallens	H. pallens	HAPAL	6.55	0.003369562	5.2	2.010624	0.009116648	0.008760861
>30A	4	>30A04	230	Havardia pallens	H. pallens	HAPAL	7.2	0.004071514	5.2	3.801336	0.010916591	0.010585936
>30A	4	>30A04	299	Havardia pallens	H. pallens	HAPAL	7.2	0.004071514	5.2	3.801336	0.010916591	0.010585936
>30A	1	>30A01	211	Havardia pallens	H. pallens	HAPAL	5.15	0.002083077	5.25	2.544696	0.005801576	0.005468077
>30A	1	>30A01	198	Havardia pallens	H. pallens	HAPAL	7.2	0.004071514	5.3	2.1382515	0.011082231	0.010789512
>30A	1	>30A01	212	Havardia pallens	H. pallens	HAPAL	7.21	0.004082831	5.3	3.801336	0.011111651	0.010819502
>30A	2	>30A02	147	Havardia pallens	H. pallens	HAPAL	5.04	0.001995042	5.3	0.8659035	0.005601707	0.005286861
>30A	2	>30A02	155	Havardia pallens	H. pallens	HAPAL	5.06	0.002010907	5.3	2.269806	0.005644514	0.005328904
>30A	2	>30A02	169	Havardia pallens	H. pallens	HAPAL	6.02	0.002846321	5.3	1.6513035	0.007873149	0.007542751
>30A	2	>30A02	188	Havardia pallens	H. pallens	HAPAL	5.04	0.001995042	5.3	2.010624	0.005601707	0.005286861
>30A	2	>30A02	197	Havardia pallens	H. pallens	HAPAL	6.02	0.002846321	5.3	1.28679936	0.007873149	0.007542751
>30A	2	>30A02	270	Havardia pallens	H. pallens	HAPAL	7.02	0.003870483	5.3	1.130976	0.010559081	0.01025678
>30A	2	>30A02	284	Havardia pallens	H. pallens	HAPAL	6	0.00282744	5.3	0.7854	0.007823232	0.007492716
>30A	4	>30A04	10	Havardia pallens	H. pallens	HAPAL	9.596	0.007232216	5.3	6.29019006	0.019204693	0.019165372
>30A	4	>30A04	185	Havardia pallens	H. pallens	HAPAL	6.08	0.002903341	5.3	5.9395875	0.008023791	0.007693854
20A	4	20A04	1601	Havardia pallens	H. pallens	HAPAL	6	0.00282744	5.3	1.327326	0.007823232	0.007492716
>30A	2	>30A02	271	Havardia pallens	H. pallens	HAPAL	10.05	0.007932736	5.4	3.1416	0.021329484	0.021418387
>30A	3	>30A03	241	Havardia pallens	H. pallens	HAPAL	5.04	0.001995042	5.4	1.539384	0.005672492	0.005386613
>30A	3	>30A03	273	Havardia pallens	H. pallens	HAPAL	5	0.0019635	5.4	0.950334	0.005585879	0.00530145
>30A	4	>30A04	224	Havardia pallens	H. pallens	HAPAL	5.92	0.002752544	5.4	1.4313915	0.007730455	0.007431869
>30A	4	>30A04	293	Havardia pallens	H. pallens	HAPAL	5.92	0.002752544	5.4	1.4313915	0.007730455	0.007431869
>30A	2	>30A02	165	Havardia pallens	H. pallens	HAPAL	5.04	0.001995042	5.5	0.950334	0.005743309	0.005486366
>30A	2	>30A02	166	Havardia pallens	H. pallens	HAPAL	5.02	0.001979239	5.5	2.1382515	0.005699206	0.005442907
>30A	4	>30A04	182	Havardia pallens	H. pallens	HAPAL	5.24	0.00215652	5.5	3.9760875	0.00619277	0.00593043
20A	4	20A04	1607	Havardia pallens	H. pallens	HAPAL	9	0.00636174	5.5	4.90875	0.017523133	0.017494785
>30A	4	>30A04	64	Havardia pallens	H. pallens	HAPAL	6.56	0.003379859	5.52	3.94082304	0.009572192	0.009328411
>30A	1	>30A01	33	Havardia pallens	H. pallens	HAPAL	7.02	0.003870483	5.6	5.725566	0.011028643	0.010837352
>30A	1	>30A01	86	Havardia pallens	H. pallens	HAPAL	5.5	0.002375835	5.6	3.801336	0.006888262	0.006652338
>30A	1	>30A01	108	Havardia pallens	H. pallens	HAPAL	6.02	0.002846321	5.6	2.9864835	0.008202305	0.007969699
>30A	2	>30A02	46	Havardia pallens	H. pallens	HAPAL	6.3	0.003117253	5.6	0.8659035	0.008953909	0.008728308
>30A	2	>30A02	283	Havardia pallens	H. pallens	HAPAL	7	0.00384846	5.6	1.0386915	0.010968245	0.010775688
>30A	2	>30A02	285	Havardia pallens	H. pallens	HAPAL	6.01	0.002836873	5.6	0.636174	0.008176033	0.007943244
>30A	2	>30A02	286	Havardia pallens	H. pallens	HAPAL	5.02	0.001979239	5.6	0.636174	0.005769333	0.005541869
>30A	2	>30A02	321	Havardia pallens	H. pallens	HAPAL	5.05	0.002002966	5.6	1.8869235	0.00583663	0.005608305
>30A	2	>30A02	324	Havardia pallens	H. pallens	HAPAL	6.06	0.002884272	5.6	1.539384	0.008307787	0.008075962
>30A	4	>30A04	205	Havardia pallens	H. pallens	HAPAL	6.24	0.003058159	5.6	9.3482235	0.008790251	0.008562845
>30A	1	>30A01	58	Havardia pallens	H. pallens	HAPAL	6.1	0.002922473	5.7	7.3061835	0.00852716	0.008329048
>30A	2	>30A02	325	Havardia pallens	H. pallens	HAPAL	5.02	0.001979239	5.7	0.950334	0.005839491	0.005640831
>30A	3	>30A03	242	Havardia pallens	H. pallens	HAPAL	6.09	0.002912899	5.7	1.2271875	0.008500136	0.008301762
>30A	1	>30A01	25	Havardia pallens	H. pallens	HAPAL	9.15	0.006575565	5.8	2.310038115	0.018929962	0.019069139
>30A	1	>30A01	88	Havardia pallens	H. pallens	HAPAL	6.03	0.002855785	5.8	4.7143635	0.008449074	0.008281777
>30A	1	>30A01	224	Havardia pallens	H. pallens	HAPAL	5.15	0.002083077	5.8	1.4313915	0.006213324	0.006040923
>30A	2	>30A02	45	Havardia pallens	H. pallens	HAPAL	6.02	0.002846321	5.8	0.950334	0.008421898	0.008254331
>30A	2	>30A02	106	Havardia pallens	H. pallens	HAPAL	5.08	0.002026835	5.8	1.0386915	0.006048973	0.005877822
>30A	2	>30A02	183	Havardia pallens	H. pallens	HAPAL	7.01	0.003859463	5.8	2.544696	0.011310614	0.011192443
>30A	2	>30A02	184	Havardia pallens	H. pallens	HAPAL	6.12	0.002941669	5.8	2.010624	0.008695498	0.00853084
>30A	2	>30A02	233	Havardia pallens	H. pallens	HAPAL	6.23	0.003048365	5.8	5.5154715	0.009001172	0.008840259
>30A	3	>30A03	219	Havardia pallens	H. pallens	HAPAL	5.06	0.002010907	5.8	1.539384	0.00600238	0.00583163
>30A	4	>30A04	107	Havardia pallens	H. pallens	HAPAL	10.975	0.009460192	5.8	8.2957875	0.026920144	0.027434557
>30A	4	>30A04	218	Havardia pallens	H. pallens	HAPAL	6.64	0.003462797	5.8	2.835294	0.010184063	0.010042111
>30A	1	>30A01	44	Havardia pallens	H. pallens	HAPAL	7	0.00384846	5.9	3.801336	0.011435064	0.011352957
>30A	1	>30A01	89	Havardia pallens	H. pallens	HAPAL	5.15	0.002083077	5.9	2.9864835	0.006288285	0.006145077
>30A	1	>30A01	139	Havardia pallens	H. pallens	HAPAL	5.2	0.002123722	5.9	3.3006435	0.00640875	0.00626498
>30A	1	>30A01	218	Havardia pallens	H. pallens	HAPAL	5.01	0.001971362	5.9	3.6305115	0.00595646	0.005815518
>30A	1	>30A01	223	Havardia pallens	H. pallens	HAPAL	6.1	0.002922473	5.9	1.130976	0.008753771	0.008621295
>30A	2	>30A02	44	Havardia pallens	H. pallens	HAPAL	6.1	0.002922473	5.9	0.8659035	0.008753771	0.008621295
>30A	2	>30A02	74	Havardia pallens	H. pallens	HAPAL	5.06	0.002010907	5.9	0.636174	0.006074043	0.005932176
>30A	2	>30A02	107	Havardia pallens	H. pallens	HAPAL	5.04	0.001995042	5.9	1.2271875	0.006026887	0.005885374
>30A	2	>30A02	182	Havardia pallens	H. pallens	HAPAL	6.02	0.002846321	5.9	1.6513035	0.008531738	0.008396647
>30A	3	>30A03	187	Havardia pallens	H. pallens	HAPAL	5	0.0019635	5.9	2.835294	0.005933067	0.005792325
>30A	1	>30A01	27	Havardia pallens	H. pallens	HAPAL	5.8	0.002642086	6	13.5265515	0.008035371	0.007926258
>30A	1	>30A01	185	Havardia pallens	H. pallens	HAPAL	6.15	0.002970579	6	2.010624	0.009009437	0.008911737
>30A	2	>30A02	26	Havardia pallens	H. pallens	HAPAL	5.02	0.001979239	6	0.950334	0.006050139	0.005937717
>30A	2	>30A02	43	Havardia pallens	H. pallens	HAPAL	5.01	0.001971362	6	1.327326	0.006026344	0.005914086
>30A	2	>30A02	67	Havardia pallens	H. pallens	HAPAL	6.01	0.002836873	6	0.950334	0.008613606	0.008510619
>30A	2	>30A02	73	Havardia pallens	H. pallens	HAPAL	5.03	0.001987133	6	0.636174	0.006073975	0.005961399
>30A	2	>30A02	139	Havardia pallens	H. pallens	HAPAL	6.05	0.00287476	6	1.327326	0.008725856	0.00862428
>30A	2	>30A02	172	Havardia pallens	H. pallens	HAPAL	5.01	0.001971362	6	1.2271875	0.006026344	0.005914086
>30A	2	>30A02	187	Havardia pallens	H. pallens	HAPAL	5.02	0.001979239	6	2.9864835	0.006050139	0.005937717
>30A	2	>30A02	292	Havardia pallens	H. pallens	HAPAL	5.01	0.001971362	6	1.2271875	0.006026344	0.005914086
>30A	2	>30A02	294	Havardia pallens	H. pallens	HAPAL	7.07	0.003925814	6	1.327326	0.011816953	0.011777442
>30A	2	>30A02	295	Havardia pallens	H. pallens	HAPAL	7.06	0.003914716	6	1.76715	0.011784508	0.011744148
>30A	2	>30A02	311	Havardia pallens	H. pallens	HAPAL	6.06	0.002884272	6	1.0386915	0.008754024	0.008652816
>30A	3	>30A03	111	Havardia pallens	H. pallens	HAPAL	5.01	0.001971362	6	2.835294	0.006026344	0.005914086
>30A	3	>30A03	203	Havardia pallens	H. pallens	HAPAL	5.01	0.001971362	6	2.269806	0.006026344	0.005914086
>30A	3	>30A03	218	Havardia pallens	H. pallens	HAPAL	5.01	0.001971362	6	0.8659035	0.006026344	0.005914086
>30A	1	>30A01	57	Havardia pallens	H. pallens	HAPAL	3	0.00070686	6.1	5.309304	0.002095683	0.002155923
>30A	1	>30A01	196	Havardia pallens	H. pallens	HAPAL	5.5	0.002375835	6.1	2.010624	0.007329955	0.007246297
>30A	2	>30A02	68	Havardia pallens	H. pallens	HAPAL	6.2	0.003019078	6.1	0.8659035	0.009270601	0.009208188
>30A	2	>30A02	118	Havardia pallens	H. pallens	HAPAL	7.05	0.003903634	6.1	1.130976	0.011910316	0.011906084
>30A	2	>30A02	156	Havardia pallens	H. pallens	HAPAL	5.09	0.002034822	6.1	1.130976	0.006290681	0.006206207
>30A	2	>30A02	161	Havardia pallens	H. pallens	HAPAL	5.04	0.001995042	6.1	0.636174	0.006168845	0.006084878
>30A	2	>30A02	171	Havardia pallens	H. pallens	HAPAL	5.02	0.001979239	6.1	2.1382515	0.006120409	0.006036679
>30A	2	>30A02	287	Havardia pallens	H. pallens	HAPAL	5.04	0.001995042	6.1	0.7854	0.006168845	0.006084878
>30A	2	>30A02	293	Havardia pallens	H. pallens	HAPAL	5.07	0.002018863	6.1	1.4313915	0.006241819	0.006157532
>30A	2	>30A02	312	Havardia pallens	H. pallens	HAPAL	6	0.00282744	6.1	2.010624	0.00869468	0.008623692
>30A	3	>30A03	188	Havardia pallens	H. pallens	HAPAL	5.03	0.001987133	6.1	2.1382515	0.006144606	0.006060756
>30A	4	>30A04	223	Havardia pallens	H. pallens	HAPAL	7.66	0.004608382	6.1	5.309304	0.013996846	0.014055565
>30A	4	>30A04	292	Havardia pallens	H. pallens	HAPAL	7.66	0.004608382	6.1	5.309304	0.013996846	0.014055565
>30A	1	>30A01	144	Havardia pallens	H. pallens	HAPAL	10.1	0.008011865	6.16	5.9395875	0.024162804	0.024676544
>30A	2	>30A02	27	Havardia pallens	H. pallens	HAPAL	8.2	0.00528103	6.2	0.8659035	0.016199433	0.016371193
>30A	2	>30A02	296	Havardia pallens	H. pallens	HAPAL	6.03	0.002855785	6.2	0.8659035	0.008890326	0.008852934
>30A	3	>30A03	65	Havardia pallens	H. pallens	HAPAL	5.05	0.002002966	6.2	2.4052875	0.006264508	0.006209195
>30A	4	>30A04	216	Havardia pallens	H. pallens	HAPAL	10.75	0.009076279	6.2	19.635	0.027438939	0.028136465
20A	4	20A04	1615	Havardia pallens	H. pallens	HAPAL	5	0.0019635	6.2	1.0386915	0.00614172	0.00608685
>30A	1	>30A01	18	Havardia pallens	H. pallens	HAPAL	6.2	0.003019078	6.3	4.523904	0.009506255	0.009510096
>30A	2	>30A02	196	Havardia pallens	H. pallens	HAPAL	6.02	0.002846321	6.3	2.010624	0.008971364	0.008965911
>30A	2	>30A02	313	Havardia pallens	H. pallens	HAPAL	5.02	0.001979239	6.3	1.0386915	0.006261027	0.006234603
20A	1	20A01	981	Havardia pallens	H. pallens	HAPAL	7	0.00384846	6.3	1.76715	0.012057873	0.012122649
20A	1	20A01	983	Havardia pallens	H. pallens	HAPAL	7	0.00384846	6.3	2.010624	0.012057873	0.012122649
20A	1	20A01	984	Havardia pallens	H. pallens	HAPAL	7	0.00384846	6.3	1.327326	0.012057873	0.012122649
20A	4	20A04	1542	Havardia pallens	H. pallens	HAPAL	5	0.0019635	6.3	3.801336	0.006211322	0.006185025
>30A	1	>30A01	65	Havardia pallens	H. pallens	HAPAL	4.1	0.001320257	6.4	9.62115	0.004196283	0.004224822
>30A	3	>30A03	204	Havardia pallens	H. pallens	HAPAL	5.01	0.001971362	6.4	0.8659035	0.006306138	0.006308358
>30A	3	>30A03	186	Havardia pallens	H. pallens	HAPAL	5.09	0.002034822	6.5	2.6880315	0.006582173	0.006613172
>30A	2	>30A02	170	Havardia pallens	H. pallens	HAPAL	6.05	0.00287476	6.6	1.76715	0.00939339	0.009486708
>30A	2	>30A02	279	Havardia pallens	H. pallens	HAPAL	5.06	0.002010907	6.6	0.950334	0.006576411	0.006635993
>30A	1	>30A01	41	Havardia pallens	H. pallens	HAPAL	9.2	0.006647626	6.8	6.157536	0.02196719	0.022601928
>30A	2	>30A02	153	Havardia pallens	H. pallens	HAPAL	7.04	0.003892568	6.8	1.8869235	0.012982066	0.013234731
>30A	2	>30A02	275	Havardia pallens	H. pallens	HAPAL	7	0.00384846	6.9	2.010624	0.012992799	0.013277187
>30A	2	>30A02	276	Havardia pallens	H. pallens	HAPAL	9.17	0.006604342	7	3.1416	0.022390585	0.023115197
>30A	3	>30A03	169	Havardia pallens	H. pallens	HAPAL	6.05	0.00287476	7	6.8349435	0.009838865	0.01006166
20A	1	20A01	1038	Havardia pallens	H. pallens	HAPAL	10	0.007854	7	0.950334	0.026545962	0.027489
20A	1	20A01	1039	Havardia pallens	H. pallens	HAPAL	12	0.01130976	7	0.8659035	0.037972772	0.03958416
20A	1	20A01	1040	Havardia pallens	H. pallens	HAPAL	12	0.01130976	7	0.7854	0.037972772	0.03958416
20A	4	20A04	1624	Havardia pallens	H. pallens	HAPAL	8	0.00502656	7	2.269806	0.017116483	0.01759296
>30A	1	>30A01	8	Havardia pallens	H. pallens	HAPAL	9	0.00636174	7.1	5.309304	0.021852663	0.022584177
>30A	2	>30A02	152	Havardia pallens	H. pallens	HAPAL	7.05	0.003903634	7.1	2.835294	0.013493722	0.013857901
>30A	1	>30A01	14	Havardia pallens	H. pallens	HAPAL	5.2	0.002123722	7.3	5.309304	0.007486749	0.007751585
>30A	1	>30A01	34	Havardia pallens	H. pallens	HAPAL	7.07	0.003925814	7.4	3.463614	0.014048182	0.014525512
20A	4	20A04	1602	Havardia pallens	H. pallens	HAPAL	5	0.0019635	7.5	2.1382515	0.007048244	0.007363125
20A	4	20A04	1620	Havardia pallens	H. pallens	HAPAL	5	0.0019635	7.5	0.8659035	0.007048244	0.007363125
>30A	1	>30A01	54	Helietta parvifolia	H. parvifolia	HEPAR	2	0.00031416	3.1	1.539384	0.000910071	0.000486948
>30A	4	>30A04	120	Helietta parvifolia	H. parvifolia	HEPAR	5.5	0.002375835	3.5	1.6513035	0.005043804	0.004157711
>30A	4	>30A04	278	Helietta parvifolia	H. parvifolia	HEPAR	5.5	0.002375835	3.5	1.6513035	0.005043804	0.004157711
20A	1	20A01	1090	Helietta parvifolia	H. parvifolia	HEPAR	5	0.0019635	4	1.6513035	0.004618767	0.003927
20A	1	20A01	1094	Helietta parvifolia	H. parvifolia	HEPAR	5	0.0019635	4	0.8659035	0.004618767	0.003927
>30A	1	>30A01	47	Helietta parvifolia	H. parvifolia	HEPAR	8.2	0.00528103	4.1	4.3373715	0.011561572	0.010826112
>30A	1	>30A01	83	Helietta parvifolia	H. parvifolia	HEPAR	5.2	0.002123722	4.1	4.7143635	0.005031425	0.00435363
>30A	4	>30A04	160	Helietta parvifolia	H. parvifolia	HEPAR	5.33	0.002231235	4.1	2.835294	0.00526102	0.004574032
>30A	4	>30A04	161	Helietta parvifolia	H. parvifolia	HEPAR	6.15	0.002970579	4.2	1.8869235	0.00693482	0.006238216
>30A	4	>30A04	325	Helietta parvifolia	H. parvifolia	HEPAR	6.15	0.002970579	4.2	1.8869235	0.00693482	0.006238216
>30A	1	>30A01	166	Helietta parvifolia	H. parvifolia	HEPAR	7.1	0.003959201	4.5	9.079224	0.009507112	0.008908202
>30A	4	>30A04	198	Helietta parvifolia	H. parvifolia	HEPAR	6.12	0.002941669	4.5	2.1382515	0.007213971	0.006618755
>30A	4	>30A04	253	Helietta parvifolia	H. parvifolia	HEPAR	6.12	0.002941669	4.5	2.1382515	0.007213971	0.006618755
>30A	1	>30A01	43	Helietta parvifolia	H. parvifolia	HEPAR	8.1	0.005153009	4.7	8.2957875	0.012590354	0.012109571
>30A	4	>30A04	123	Helietta parvifolia	H. parvifolia	HEPAR	6.66	0.003483689	4.8	2.835294	0.008855623	0.008360854
>30A	1	>30A01	109	Helietta parvifolia	H. parvifolia	HEPAR	9.5	0.007088235	5.2	6.3794115	0.018534201	0.018429411
>30A	1	>30A01	209	Helietta parvifolia	H. parvifolia	HEPAR	9.1	0.006503897	5.2	4.154766	0.017069157	0.016910132
>30A	3	>30A03	20	Helietta parvifolia	H. parvifolia	HEPAR	5.08	0.002026835	5.2	2.4052875	0.005615264	0.005269771
>30A	1	>30A01	30	Helietta parvifolia	H. parvifolia	HEPAR	6.09	0.002912899	5.8	14.1862875	0.008612989	0.008447407
>30A	3	>30A03	19	Helietta parvifolia	H. parvifolia	HEPAR	5.09	0.002034822	6.1	3.1416	0.006290681	0.006206207
>30A	1	>30A01	84	Helietta parvifolia	H. parvifolia	HEPAR	10.1	0.008011865	6.3	5.725566	0.024647195	0.025237375
>30A	1	>30A01	85	Helietta parvifolia	H. parvifolia	HEPAR	6.3	0.003117253	6.8	4.523904	0.010421614	0.01059866
30A	4	30A04	2044	Koeberlinia spinosa	K. spinosa	KOSPI	5	0.0019635	1.2	0.950334	0.002742595	0.0011781
30A	4	30A04	2047	Koeberlinia spinosa	K. spinosa	KOSPI	4.5	0.001590435	1.7	6.3794115	0.002663492	0.00135187
30A	4	30A04	2046	Koeberlinia spinosa	K. spinosa	KOSPI	4.5	0.001590435	1.9	4.90875	0.002760982	0.001510913
30A	4	30A04	2167	Koeberlinia spinosa	K. spinosa	KOSPI	4	0.00125664	2.3	6.157536	0.002492826	0.001445136
30A	4	30A04	2026	Koeberlinia spinosa	K. spinosa	KOSPI	6	0.00282744	2.5	8.8141515	0.004798104	0.0035343
30A	4	30A04	2033	Koeberlinia spinosa	K. spinosa	KOSPI	6	0.00282744	2.5	5.309304	0.004798104	0.0035343
>30A	1	>30A01	133	Leucophyllum frutescens	L. frutescens	LEFRU	7.1	0.003959201	4.3	3.3006435	0.009186804	0.008512282
20A	1	20A01	967	Mimosa monancistra	M. monancistra	MIMON	3	0.00070686	3.5	3.1416	0.001792509	0.001237005
30A	3	30A03	1932	Parkinsonia aculeata	P. aculeata	PACU	7	0.00384846	3.5	6.605214	0.007710579	0.006734805
30A	3	30A03	1980	Parkinsonia aculeata	P. aculeata	PACU	10	0.007854	3.5	16.619064	0.014701303	0.0137445
30A	3	30A03	1887	Parkinsonia aculeata	P. aculeata	PACU	9	0.00636174	3.6	14.522046	0.012393411	0.011451132
30A	3	30A03	1938	Parkinsonia aculeata	P. aculeata	PACU	5	0.0019635	3.7	6.157536	0.004412842	0.003632475
30A	3	30A03	1892	Parkinsonia aculeata	P. aculeata	PACU	9	0.00636174	4.1	10.752126	0.013741557	0.013041567
30A	3	30A03	1987	Parkinsonia aculeata	P. aculeata	PACU	9	0.00636174	4.5	7.0686	0.014821127	0.014313915
30A	3	30A03	1889	Parkinsonia aculeata	P. aculeata	PACU	8	0.00502656	4.6	3.1416	0.012090082	0.011561088
30A	3	30A03	1912	Parkinsonia aculeata	P. aculeata	PACU	9	0.00636174	5	13.01007246	0.016171647	0.01590435
30A	3	30A03	1941	Parkinsonia aculeata	P. aculeata	PACU	8	0.00502656	5	3.6305115	0.012926526	0.0125664
30A	3	30A03	1977	Parkinsonia aculeata	P. aculeata	PACU	18	0.02544696	5.2	25.9672875	0.06370054	0.066162096
30A	3	30A03	1937	Parkinsonia aculeata	P. aculeata	PACU	12	0.01130976	5.3	5.5154715	0.029529384	0.029970864
30A	3	30A03	1994	Parkinsonia aculeata	P. aculeata	PACU	14	0.01539384	5.3	30.6796875	0.039784654	0.040793676
30A	3	30A03	1882	Parkinsonia aculeata	P. aculeata	PACU	13	0.01327326	5.7	19.635	0.036812598	0.037828791
20A	4	20A04	1514	Prosopis laevigata	P. laevigata	PRLAE	1	7.85E-05	1.2	0.636174	0.000581011	4.71E-05
20A	4	20A04	1521	Prosopis laevigata	P. laevigata	PRLAE	1	7.85E-05	1.3	0.636174	0.000558317	5.11E-05
20A	4	20A04	1520	Prosopis laevigata	P. laevigata	PRLAE	1	7.85E-05	1.4	0.5674515	0.000536194	5.50E-05
20A	4	20A04	1516	Prosopis laevigata	P. laevigata	PRLAE	1	7.85E-05	1.5	0.502656	0.000514562	5.89E-05
20A	4	20A04	1522	Prosopis laevigata	P. laevigata	PRLAE	1	7.85E-05	1.5	0.5674515	0.000514562	5.89E-05
20A	2	20A02	1133	Prosopis laevigata	P. laevigata	PRLAE	3	0.00070686	1.7	1.0386915	0.001615074	0.000600831
20A	2	20A02	1149	Prosopis laevigata	P. laevigata	PRLAE	2	0.00031416	1.7	0.8659035	0.001027064	0.000267036
20A	4	20A04	1513	Prosopis laevigata	P. laevigata	PRLAE	1	7.85E-05	1.7	0.5674515	0.000472532	6.68E-05
20A	4	20A04	1515	Prosopis laevigata	P. laevigata	PRLAE	1	7.85E-05	1.7	0.5674515	0.000472532	6.68E-05
30A	1	30A01	1730	Prosopis laevigata	P. laevigata	PRLAE	5	0.0019635	2	4.3373715	0.003262603	0.0019635
20A	1	20A01	1087	Prosopis laevigata	P. laevigata	PRLAE	7	0.00384846	2.1	3.9760875	0.00555779	0.004040883
20A	1	20A01	1095	Prosopis laevigata	P. laevigata	PRLAE	7	0.00384846	2.2	1.2271875	0.005710596	0.004233306
30A	2	30A02	1771	Prosopis laevigata	P. laevigata	PRLAE	3.9	0.001194593	2.2	2.1382515	0.002372277	0.001314052
20A	1	20A01	980	Prosopis laevigata	P. laevigata	PRLAE	3	0.00070686	2.3	1.0386915	0.001668299	0.000812889
20A	2	20A02	1119	Prosopis laevigata	P. laevigata	PRLAE	4	0.00125664	2.3	2.269806	0.002492826	0.001445136
30A	2	30A02	1824	Prosopis laevigata	P. laevigata	PRLAE	4.4	0.001520534	2.4	3.6305115	0.002909588	0.001824641
20A	2	20A02	1118	Prosopis laevigata	P. laevigata	PRLAE	4	0.00125664	2.5	1.76715	0.002562487	0.0015708
20A	1	20A01	1110	Prosopis laevigata	P. laevigata	PRLAE	5	0.0019635	2.6	2.4052875	0.00366422	0.00255255
30A	1	30A01	1726	Prosopis laevigata	P. laevigata	PRLAE	6	0.00282744	2.6	3.480127035	0.004904954	0.003675672
30A	2	30A02	1802	Prosopis laevigata	P. laevigata	PRLAE	4	0.00125664	2.6	3.220630875	0.002597554	0.001633632
30A	2	30A02	1821	Prosopis laevigata	P. laevigata	PRLAE	3.5	0.000962115	2.6	2.1382515	0.002127449	0.00125075
30A	3	30A03	2000	Prosopis laevigata	P. laevigata	PRLAE	6	0.00282744	2.6	4.19097294	0.004904954	0.003675672
20A	1	20A01	1081	Prosopis laevigata	P. laevigata	PRLAE	5	0.0019635	2.7	5.1070635	0.003731732	0.002650725
20A	2	20A02	1201	Prosopis laevigata	P. laevigata	PRLAE	6	0.00282744	2.7	1.76715	0.005011946	0.003817044
30A	2	30A02	1858	Prosopis laevigata	P. laevigata	PRLAE	7.8	0.004778374	2.7	5.9395875	0.007784477	0.006450805
30A	2	30A02	1773	Prosopis laevigata	P. laevigata	PRLAE	4	0.00125664	2.8	2.1382515	0.002668106	0.001759296
30A	2	30A02	1848	Prosopis laevigata	P. laevigata	PRLAE	5.6	0.002463014	2.8	6.3794115	0.004568285	0.00344822
30A	2	30A02	1832	Prosopis laevigata	P. laevigata	PRLAE	7.8	0.004778374	2.9	25.9672875	0.008177154	0.006928642
30A	2	30A02	1779	Prosopis laevigata	P. laevigata	PRLAE	6	0.00282744	2.95	2.4052875	0.005279983	0.004170474
20A	2	20A02	1162	Prosopis laevigata	P. laevigata	PRLAE	4	0.00125664	3	2.010624	0.002739149	0.00188496
30A	2	30A02	1808	Prosopis laevigata	P. laevigata	PRLAE	4	0.00125664	3	5.89646904	0.002739149	0.00188496
30A	2	30A02	1760	Prosopis laevigata	P. laevigata	PRLAE	3	0.00070686	3.1	2.474500875	0.001749318	0.001095633
30A	2	30A02	1786	Prosopis laevigata	P. laevigata	PRLAE	7	0.00384846	3.1	5.1070635	0.007093132	0.005965113
30A	3	30A03	1968	Prosopis laevigata	P. laevigata	PRLAE	12	0.01130976	3.1	10.26378392	0.018619595	0.017530128
20A	1	20A01	1088	Prosopis laevigata	P. laevigata	PRLAE	5	0.0019635	3.2	1.130976	0.004071099	0.0031416
20A	1	20A01	1093	Prosopis laevigata	P. laevigata	PRLAE	6	0.00282744	3.2	1.0386915	0.005548713	0.004523904
30A	1	30A01	1735	Prosopis laevigata	P. laevigata	PRLAE	14	0.01539384	3.2	5.5154715	0.025450759	0.024630144
30A	2	30A02	1783	Prosopis laevigata	P. laevigata	PRLAE	4	0.00125664	3.2	2.1382515	0.002810621	0.002010624
30A	2	30A02	1796	Prosopis laevigata	P. laevigata	PRLAE	3	0.00070686	3.3	2.835294	0.001770737	0.001166319
30A	2	30A02	1860	Prosopis laevigata	P. laevigata	PRLAE	6	0.00282744	3.3	14.1862875	0.005656375	0.004665276
>30A	4	>30A04	37	Prosopis laevigata	P. laevigata	PRLAE	6.305	0.003122203	3.32	1.81458816	0.006188614	0.005182857
>30A	4	>30A04	267	Prosopis laevigata	P. laevigata	PRLAE	6.3	0.003117253	3.32	1.81458816	0.006180069	0.00517464
30A	1	30A01	1725	Prosopis laevigata	P. laevigata	PRLAE	22	0.03801336	3.5	12.8825235	0.065079074	0.06652338
30A	4	30A04	2087	Prosopis laevigata	P. laevigata	PRLAE	7	0.00384846	3.5	3.6305115	0.007710579	0.006734805
30A	4	30A04	2108	Prosopis laevigata	P. laevigata	PRLAE	6	0.00282744	3.5	0.7854	0.005871959	0.00494802
20A	2	20A02	1177	Prosopis laevigata	P. laevigata	PRLAE	7	0.00384846	3.7	4.154766	0.008019794	0.007119651
30A	2	30A02	1810	Prosopis laevigata	P. laevigata	PRLAE	5.1	0.002042825	3.7	11.6415915	0.004568875	0.003779226
20A	2	20A02	1277	Prosopis laevigata	P. laevigata	PRLAE	6	0.00282744	3.8	5.9395875	0.006195913	0.005372136
20A	4	20A04	1670	Prosopis laevigata	P. laevigata	PRLAE	8	0.00502656	3.8	8.553006	0.010419529	0.009550464
30A	2	30A02	1761	Prosopis laevigata	P. laevigata	PRLAE	4.5	0.001590435	3.8	2.835294	0.003722089	0.003021827
30A	2	30A02	1842	Prosopis laevigata	P. laevigata	PRLAE	6	0.00282744	3.8	28.2744	0.006195913	0.005372136
30A	2	30A02	1854	Prosopis laevigata	P. laevigata	PRLAE	7	0.00384846	3.8	3.9760875	0.008174509	0.007312074
30A	4	30A04	2114	Prosopis laevigata	P. laevigata	PRLAE	12	0.01130976	3.8	3.3006435	0.022087722	0.021488544
>30A	4	>30A04	119	Prosopis laevigata	P. laevigata	PRLAE	5.88	0.002715473	3.85	1.2271875	0.006027782	0.005227286
>30A	4	>30A04	277	Prosopis laevigata	P. laevigata	PRLAE	5.88	0.002715473	3.85	1.2271875	0.006027782	0.005227286
>30A	4	>30A04	99	Prosopis laevigata	P. laevigata	PRLAE	5.81	0.002651204	3.9	2.269806	0.005949997	0.005169848
20A	2	20A02	1120	Prosopis laevigata	P. laevigata	PRLAE	5	0.0019635	3.9	2.1382515	0.004550061	0.003828825
20A	2	20A02	1276	Prosopis laevigata	P. laevigata	PRLAE	6	0.00282744	3.9	4.3373715	0.006304036	0.005513508
30A	2	30A02	1816	Prosopis laevigata	P. laevigata	PRLAE	6.5	0.003318315	3.9	2.4052875	0.007282583	0.006470714
30A	3	30A03	2006	Prosopis laevigata	P. laevigata	PRLAE	6	0.00282744	3.9	7.3061835	0.006304036	0.005513508
30A	2	30A02	1809	Prosopis laevigata	P. laevigata	PRLAE	6	0.00282744	3.95	13.5265515	0.006358122	0.005584194
20A	1	20A01	1092	Prosopis laevigata	P. laevigata	PRLAE	6	0.00282744	4	1.6513035	0.006412222	0.00565488
20A	2	20A02	1134	Prosopis laevigata	P. laevigata	PRLAE	8	0.00502656	4	2.835294	0.010836828	0.01005312
20A	2	20A02	1135	Prosopis laevigata	P. laevigata	PRLAE	10	0.007854	4	3.3006435	0.016390079	0.015708
20A	2	20A02	1275	Prosopis laevigata	P. laevigata	PRLAE	6	0.00282744	4	4.523904	0.006412222	0.00565488
20A	4	20A04	1671	Prosopis laevigata	P. laevigata	PRLAE	10	0.007854	4	5.5154715	0.016390079	0.015708
20A	4	20A04	1672	Prosopis laevigata	P. laevigata	PRLAE	6	0.00282744	4	12.5664	0.006412222	0.00565488
30A	1	30A01	1713	Prosopis laevigata	P. laevigata	PRLAE	10	0.007854	4	8.8141515	0.016390079	0.015708
30A	1	30A01	1741	Prosopis laevigata	P. laevigata	PRLAE	6	0.00282744	4	3.801336	0.006412222	0.00565488
30A	1	30A01	1743	Prosopis laevigata	P. laevigata	PRLAE	14.5	0.016513035	4	5.1070635	0.03304397	0.03302607
30A	2	30A02	1759	Prosopis laevigata	P. laevigata	PRLAE	3	0.00070686	4	2.9864835	0.001848245	0.00141372
30A	2	30A02	1776	Prosopis laevigata	P. laevigata	PRLAE	9	0.00636174	4	16.2597435	0.013471801	0.01272348
30A	2	30A02	1794	Prosopis laevigata	P. laevigata	PRLAE	9	0.00636174	4	4.90875	0.013471801	0.01272348
30A	2	30A02	1795	Prosopis laevigata	P. laevigata	PRLAE	5	0.0019635	4	2.6880315	0.004618767	0.003927
30A	2	30A02	1807	Prosopis laevigata	P. laevigata	PRLAE	8.6	0.005808818	4	5.9395875	0.012383865	0.011617636
30A	2	30A02	1814	Prosopis laevigata	P. laevigata	PRLAE	5	0.0019635	4	3.801336	0.004618767	0.003927
30A	4	30A04	2041	Prosopis laevigata	P. laevigata	PRLAE	9	0.00636174	4	6.605214	0.013471801	0.01272348
20A	1	20A01	1096	Prosopis laevigata	P. laevigata	PRLAE	5	0.0019635	4.1	1.76715	0.004687534	0.004025175
20A	1	20A01	1097	Prosopis laevigata	P. laevigata	PRLAE	5	0.0019635	4.1	2.6880315	0.004687534	0.004025175
20A	1	20A01	1098	Prosopis laevigata	P. laevigata	PRLAE	5	0.0019635	4.1	1.539384	0.004687534	0.004025175
30A	2	30A02	1834	Prosopis laevigata	P. laevigata	PRLAE	7	0.00384846	4.1	6.3794115	0.008639039	0.007889343
20A	3	20A03	1323	Prosopis laevigata	P. laevigata	PRLAE	4	0.00125664	4.15	1.327326	0.003154593	0.002607528
>30A	4	>30A04	116	Prosopis laevigata	P. laevigata	PRLAE	7.345	0.004237156	4.3	2.4052875	0.009782171	0.009109885
>30A	4	>30A04	274	Prosopis laevigata	P. laevigata	PRLAE	7.34	0.00423139	4.3	2.4052875	0.009769839	0.009097489
30A	2	30A02	1762	Prosopis laevigata	P. laevigata	PRLAE	9	0.00636174	4.3	8.8141515	0.014281238	0.013677741
30A	4	30A04	2040	Prosopis laevigata	P. laevigata	PRLAE	12	0.01130976	4.3	12.5664	0.024567054	0.024315984
30A	4	30A04	2164	Prosopis laevigata	P. laevigata	PRLAE	19	0.02835294	4.3	11.6415915	0.059305311	0.060958821
>30A	4	>30A04	126	Prosopis laevigata	P. laevigata	PRLAE	5.27	0.002181284	4.4	1.539384	0.005390946	0.004798825
30A	3	30A03	1955	Prosopis laevigata	P. laevigata	PRLAE	13	0.01327326	4.4	10.4634915	0.029193866	0.029201172
30A	2	30A02	1857	Prosopis laevigata	P. laevigata	PRLAE	5	0.0019635	4.5	8.8141515	0.004963145	0.004417875
30A	3	30A03	1877	Prosopis laevigata	P. laevigata	PRLAE	26.3	0.054325333	4.5	20.428254	0.116519107	0.122231999
30A	4	30A04	2163	Prosopis laevigata	P. laevigata	PRLAE	18	0.02544696	4.5	33.18315	0.055704471	0.05725566
20A	1	20A01	1083	Prosopis laevigata	P. laevigata	PRLAE	5	0.0019635	4.6	1.6513035	0.005032172	0.00451605
20A	1	20A01	1084	Prosopis laevigata	P. laevigata	PRLAE	5	0.0019635	4.6	2.615872875	0.005032172	0.00451605
20A	1	20A01	1085	Prosopis laevigata	P. laevigata	PRLAE	5	0.0019635	4.6	1.6513035	0.005032172	0.00451605
20A	1	20A01	1086	Prosopis laevigata	P. laevigata	PRLAE	5	0.0019635	4.6	2.544696	0.005032172	0.00451605
>30A	4	>30A04	132	Prosopis laevigata	P. laevigata	PRLAE	5.7	0.002551765	4.7	1.4313915	0.006515739	0.005996648
30A	1	30A01	1732	Prosopis laevigata	P. laevigata	PRLAE	12	0.01130976	4.7	20.428254	0.026551475	0.026577936
30A	4	30A04	2166	Prosopis laevigata	P. laevigata	PRLAE	8	0.00502656	4.7	4.523904	0.012299129	0.011812416
30A	2	30A02	1755	Prosopis laevigata	P. laevigata	PRLAE	14	0.01539384	4.8	4.90875	0.036369799	0.036945216
30A	2	30A02	1782	Prosopis laevigata	P. laevigata	PRLAE	5	0.0019635	4.8	5.1070635	0.005170361	0.0047124
30A	2	30A02	1850	Prosopis laevigata	P. laevigata	PRLAE	4	0.00125664	4.8	9.079224	0.003393053	0.003015936
>30A	4	>30A04	118	Prosopis laevigata	P. laevigata	PRLAE	5.96	0.002789866	4.9	1.130976	0.007295777	0.006835172
>30A	4	>30A04	276	Prosopis laevigata	P. laevigata	PRLAE	5.96	0.002789866	4.9	1.130976	0.007295777	0.006835172
>30A	4	>30A04	140	Prosopis laevigata	P. laevigata	PRLAE	7.62	0.004560378	5	0.7854	0.011786284	0.011400945
>30A	4	>30A04	136	Prosopis laevigata	P. laevigata	PRLAE	7.32	0.004208362	5.2	2.4052875	0.011265844	0.010941741
20A	2	20A02	1219	Prosopis laevigata	P. laevigata	PRLAE	8	0.00502656	5.3	9.079224	0.01355427	0.013320384
30A	2	30A02	1752	Prosopis laevigata	P. laevigata	PRLAE	9	0.00636174	5.3	11.945934	0.016982435	0.016858611
30A	3	30A03	1970	Prosopis laevigata	P. laevigata	PRLAE	10	0.007854	5.3	7.917322875	0.02078722	0.0208131
20A	1	20A01	964	Prosopis laevigata	P. laevigata	PRLAE	15	0.0176715	6	2.4052875	0.050991265	0.0530145
20A	1	20A01	965	Prosopis laevigata	P. laevigata	PRLAE	11	0.00950334	6	2.4052875	0.027867288	0.02851002
20A	1	20A01	966	Prosopis laevigata	P. laevigata	PRLAE	11	0.00950334	6	2.4052875	0.027867288	0.02851002
20A	1	20A01	993	Prosopis laevigata	P. laevigata	PRLAE	13	0.01327326	6	12.5664	0.038571579	0.03981978
20A	2	20A02	1215	Prosopis laevigata	P. laevigata	PRLAE	10	0.007854	6	3.1416	0.023157554	0.023562
20A	2	20A02	1217	Prosopis laevigata	P. laevigata	PRLAE	19	0.02835294	6	11.0446875	0.080983607	0.08505882
20A	2	20A02	1218	Prosopis laevigata	P. laevigata	PRLAE	17	0.02269806	6	7.7931315	0.065128197	0.06809418
20A	2	20A02	1221	Prosopis laevigata	P. laevigata	PRLAE	10	0.007854	6	3.801336	0.023157554	0.023562
20A	4	20A04	1519	Prosopis laevigata	P. laevigata	PRLAE	10	0.007854	6	4.90875	0.023157554	0.023562
20A	1	20A01	982	Prosopis laevigata	P. laevigata	PRLAE	15	0.0176715	6.1	12.5664	0.051778636	0.053898075
30A	3	30A03	1898	Prosopis laevigata	P. laevigata	PRLAE	17	0.02269806	6.5	25.517646	0.070213815	0.073768695
20A	1	20A01	998	Prosopis laevigata	P. laevigata	PRLAE	25	0.0490875	7	32.169984	0.161099395	0.17180625
20A	1	20A01	990	Prosopis laevigata	P. laevigata	PRLAE	25	0.0490875	7.5	32.6746035	0.172215764	0.184078125
20A	1	20A01	988	Prosopis laevigata	P. laevigata	PRLAE	21	0.03463614	7.8	34.212024	0.126688839	0.135080946
20A	1	20A01	991	Prosopis laevigata	P. laevigata	PRLAE	20	0.031416	7.9	28.2744	0.116453577	0.1240932
20A	1	20A01	989	Prosopis laevigata	P. laevigata	PRLAE	20	0.031416	8	32.169984	0.11786942	0.125664
30A	2	30A02	1863	Prosopis laevigata	P. laevigata	PRLAE	53	0.22061886	8.5	93.313374	0.865389219	0.937630155
30A	2	30A02	1767	Parkinsonia texana	P. texana	PATEX	9	0.00636174	2	5.9395875	0.008095845	0.00636174
30A	4	30A04	2086	Parkinsonia texana	P. texana	PATEX	4	0.00125664	2.5	5.9395875	0.002562487	0.0015708
30A	2	30A02	1766	Parkinsonia texana	P. texana	PATEX	10	0.007854	3	15.5528835	0.01301451	0.011781
30A	2	30A02	1828	Parkinsonia texana	P. texana	PATEX	12	0.01130976	3.9	11.0446875	0.022583468	0.022054032
>30A	4	>30A04	167	Parkinsonia texana	P. texana	PATEX	7.09	0.003948057	4	1.8869235	0.008684352	0.007896114
>30A	3	>30A03	11	Parkinsonia texana	P. texana	PATEX	9.03	0.006404222	4.1	5.725566	0.013826921	0.013128655
>30A	3	>30A03	12	Parkinsonia texana	P. texana	PATEX	10.2	0.008171302	4.1	13.202574	0.017360248	0.016751169
30A	2	30A02	1852	Parkinsonia texana	P. texana	PATEX	8	0.00502656	4.2	6.157536	0.011254367	0.010555776
>30A	3	>30A03	21	Parkinsonia texana	P. texana	PATEX	13.08	0.013437126	4.5	9.62115	0.030131188	0.030233534
>30A	4	>30A04	232	Parkinsonia texana	P. texana	PATEX	5.75	0.002596729	4.5	2.1382515	0.006426934	0.00584264
30A	2	30A02	1751	Parkinsonia texana	P. texana	PATEX	8	0.00502656	4.5	5.9395875	0.01188108	0.01130976
30A	2	30A02	1774	Parkinsonia texana	P. texana	PATEX	9.5	0.007088235	4.5	2.337055875	0.016410798	0.015948529
30A	2	30A02	1781	Parkinsonia texana	P. texana	PATEX	9.1	0.006503897	4.5	7.7931315	0.015132673	0.014633768
>30A	1	>30A01	100	Parkinsonia texana	P. texana	PATEX	7.5	0.004417875	4.6	2.6880315	0.010711637	0.010161113
>30A	4	>30A04	226	Parkinsonia texana	P. texana	PATEX	5.17	0.002099288	4.6	5.9395875	0.005354785	0.004828362
>30A	4	>30A04	233	Parkinsonia texana	P. texana	PATEX	6.9	0.003739289	4.6	2.4052875	0.009164641	0.008600365
>30A	4	>30A04	295	Parkinsonia texana	P. texana	PATEX	5.17	0.002099288	4.6	5.9395875	0.005354785	0.004828362
>30A	4	>30A04	174	Parkinsonia texana	P. texana	PATEX	8.46	0.005621233	4.7	2.6880315	0.013666314	0.013209898
>30A	4	>30A04	234	Parkinsonia texana	P. texana	PATEX	5.65	0.002507193	4.8	2.1382515	0.006503352	0.006017263
>30A	1	>30A01	105	Parkinsonia texana	P. texana	PATEX	6	0.00282744	5	1.327326	0.007496973	0.0070686
>30A	1	>30A01	81	Parkinsonia texana	P. texana	PATEX	10.09	0.007996008	5.1	13.202574	0.020458225	0.02038982
>30A	4	>30A04	228	Parkinsonia texana	P. texana	PATEX	5.89	0.002724718	5.1	2.269806	0.007343196	0.006948031
>30A	4	>30A04	297	Parkinsonia texana	P. texana	PATEX	5.89	0.002724718	5.1	2.269806	0.007343196	0.006948031
30A	2	30A02	1844	Parkinsonia texana	P. texana	PATEX	12	0.01130976	5.2	5.9395875	0.029032972	0.029405376
>30A	4	>30A04	231	Parkinsonia texana	P. texana	PATEX	7.64	0.004584348	5.3	7.7931315	0.012412142	0.012148522
>30A	4	>30A04	300	Parkinsonia texana	P. texana	PATEX	7.64	0.004584348	5.3	7.7931315	0.012412142	0.012148522
30A	2	30A02	1797	Parkinsonia texana	P. texana	PATEX	10.5	0.008659035	5.5	3.9760875	0.023581744	0.023812346
30A	2	30A02	1849	Parkinsonia texana	P. texana	PATEX	9	0.00636174	5.5	18.4745715	0.017523133	0.017494785
30A	2	30A02	1846	Parkinsonia texana	P. texana	PATEX	9.4	0.006939794	5.6	12.72397088	0.019349452	0.019431423
>30A	3	>30A03	13	Parkinsonia texana	P. texana	PATEX	15.03	0.017742257	5.8	35.52020588	0.0496095	0.051452545
30A	2	30A02	1855	Parkinsonia texana	P. texana	PATEX	14	0.01539384	6	17.7205875	0.044566863	0.04618152
>30A	3	>30A03	93	Parkinsonia texana	P. texana	PATEX	10.05	0.007932736	6.1	11.6415915	0.023725212	0.024194845
30A	2	30A02	1754	Parkinsonia texana	P. texana	PATEX	9	0.00636174	6.1	6.605214	0.019145959	0.019403307
30A	2	30A02	1835	Parkinsonia texana	P. texana	PATEX	5	0.0019635	6.1	6.8349435	0.006072143	0.005988675
30A	2	30A02	1806	Parkinsonia texana	P. texana	PATEX	12	0.01130976	6.2	27.8051235	0.033998494	0.035060256
30A	2	30A02	1864	Parkinsonia texana	P. texana	PATEX	7	0.00384846	6.3	11.0446875	0.012057873	0.012122649
30A	2	30A02	1777	Parkinsonia texana	P. texana	PATEX	10	0.007854	6.8	19.635	0.025868103	0.0267036
>30A	3	>30A03	114	Parkinsonia texana	P. texana	PATEX	12.05	0.011404204	7.5	23.75835	0.040790234	0.042765765
30A	2	30A02	1805	Parkinsonia texana	P. texana	PATEX	13	0.01327326	8	18.857454	0.050303336	0.05309304
30A	2	30A02	1820	Parkinsonia texana	P. texana	PATEX	12	0.01130976	8.3	7.7931315	0.044433558	0.046935504
>30A	2	>30A02	7	Randia obcordata	R. obcordata	RAOBC	5.03	0.001987133	4	1.539384	0.004668551	0.003974266
>30A	2	>30A02	6	Randia obcordata	R. obcordata	RAOBC	5.06	0.002010907	4.1	0.950334	0.004789515	0.004122359
20A	4	20A04	1503	Randia obcordata	R. obcordata	RAOBC	2	0.00031416	2	0.950334	0.000998746	0.00031416
20A	4	20A04	1508	Randia obcordata	R. obcordata	RAOBC	3	0.00070686	2.45	1.130976	0.001682797	0.000865904
20A	4	20A04	1498	Randia obcordata	R. obcordata	RAOBC	2	0.00031416	3.2	0.5674515	0.000902788	0.000502656
>30A	1	>30A01	28	Sideroxylon celastrinum	S. celastrinum	SICEL	3	0.00070686	2.4	3.3006435	0.001677922	0.000848232
>30A	3	>30A03	124	Sideroxylon celastrinum	S. celastrinum	SICEL	5.06	0.002010907	2.6	1.539384	0.003733706	0.002614179
>30A	2	>30A02	289	Sideroxylon celastrinum	S. celastrinum	SICEL	5.02	0.001979239	2.7	2.010624	0.003755543	0.002671973
>30A	4	>30A04	190	Sideroxylon celastrinum	S. celastrinum	SICEL	5.4	0.002290226	2.8	2.6880315	0.004304376	0.003206316
>30A	4	>30A04	209	Sideroxylon celastrinum	S. celastrinum	SICEL	5.5	0.002375835	2.8	3.801336	0.004435376	0.003326169
>30A	4	>30A04	303	Sideroxylon celastrinum	S. celastrinum	SICEL	5.5	0.002375835	2.8	3.801336	0.004435376	0.003326169
>30A	3	>30A03	72	Sideroxylon celastrinum	S. celastrinum	SICEL	6.02	0.002846321	2.9	1.0386915	0.005255525	0.004127165
>30A	3	>30A03	135	Sideroxylon celastrinum	S. celastrinum	SICEL	6.03	0.002855785	2.9	1.6513035	0.005270159	0.004140888
>30A	2	>30A02	113	Sideroxylon celastrinum	S. celastrinum	SICEL	17.06	0.022858564	3.1	5.5154715	0.035888414	0.035430774
>30A	2	>30A02	114	Sideroxylon celastrinum	S. celastrinum	SICEL	12.05	0.011404204	3.1	2.9864835	0.018762574	0.017676516
>30A	3	>30A03	70	Sideroxylon celastrinum	S. celastrinum	SICEL	7.06	0.003914716	3.1	1.4313915	0.007199108	0.00606781
30A	4	30A04	2045	Sideroxylon celastrinum	S. celastrinum	SICEL	4	0.00125664	3.1	2.9864835	0.002774835	0.001947792
30A	4	30A04	2134	Sideroxylon celastrinum	S. celastrinum	SICEL	10	0.007854	3.1	4.7143635	0.01335168	0.0121737
30A	4	30A04	2182	Sideroxylon celastrinum	S. celastrinum	SICEL	3	0.00070686	3.1	1.0386915	0.001749318	0.001095633
30A	1	30A01	1718	Sideroxylon celastrinum	S. celastrinum	SICEL	5	0.0019635	3.2	5.9395875	0.004071099	0.0031416
30A	4	30A04	2048	Sideroxylon celastrinum	S. celastrinum	SICEL	5	0.0019635	3.2	3.1416	0.004071099	0.0031416
>30A	3	>30A03	71	Sideroxylon celastrinum	S. celastrinum	SICEL	5.07	0.002018863	3.4	1.6513035	0.004308918	0.003432067
30A	4	30A04	2107	Sideroxylon celastrinum	S. celastrinum	SICEL	10	0.007854	3.6	7.3061835	0.015038918	0.0141372
>30A	3	>30A03	234	Sideroxylon celastrinum	S. celastrinum	SICEL	11.08	0.009642073	3.7	2.835294	0.018602258	0.017837835
30A	4	30A04	2149	Sideroxylon celastrinum	S. celastrinum	SICEL	5	0.0019635	3.7	3.9760875	0.004412842	0.003632475
>30A	3	>30A03	263	Sideroxylon celastrinum	S. celastrinum	SICEL	5.01	0.001971362	3.8	6.605214	0.004497267	0.003745588
>30A	3	>30A03	276	Sideroxylon celastrinum	S. celastrinum	SICEL	7.06	0.003914716	3.8	1.463376915	0.008301679	0.00743796
30A	4	30A04	2073	Sideroxylon celastrinum	S. celastrinum	SICEL	8.5	0.005674515	3.8	5.9395875	0.011642438	0.010781579
30A	4	30A04	2138	Sideroxylon celastrinum	S. celastrinum	SICEL	6	0.00282744	3.8	4.7143635	0.006195913	0.005372136
30A	4	30A04	2139	Sideroxylon celastrinum	S. celastrinum	SICEL	6	0.00282744	3.9	3.801336	0.006304036	0.005513508
>30A	3	>30A03	115	Sideroxylon celastrinum	S. celastrinum	SICEL	10	0.007854	4	3.801336	0.016390079	0.015708
>30A	3	>30A03	236	Sideroxylon celastrinum	S. celastrinum	SICEL	11.05	0.00958993	4	4.618642875	0.019759973	0.01917986
30A	4	30A04	2054	Sideroxylon celastrinum	S. celastrinum	SICEL	9	0.00636174	4	4.7143635	0.013471801	0.01272348
>30A	3	>30A03	69	Sideroxylon celastrinum	S. celastrinum	SICEL	6.05	0.00287476	4.1	1.0386915	0.00661959	0.005893258
>30A	3	>30A03	170	Sideroxylon celastrinum	S. celastrinum	SICEL	9.05	0.006432622	4.1	2.835294	0.013883975	0.013186875
>30A	3	>30A03	235	Sideroxylon celastrinum	S. celastrinum	SICEL	11.06	0.009607296	4.1	3.3006435	0.020211646	0.019694957
30A	4	30A04	2074	Sideroxylon celastrinum	S. celastrinum	SICEL	8.5	0.005674515	4.1	7.0686	0.012357308	0.011632756
30A	4	30A04	2158	Sideroxylon celastrinum	S. celastrinum	SICEL	6	0.00282744	4.1	3.463614	0.006520469	0.005796252
>30A	3	>30A03	172	Sideroxylon celastrinum	S. celastrinum	SICEL	9.08	0.00647534	4.15	2.544696	0.014107269	0.013436331
30A	4	30A04	2157	Sideroxylon celastrinum	S. celastrinum	SICEL	7	0.00384846	4.2	2.010624	0.008794001	0.008081766
>30A	3	>30A03	168	Sideroxylon celastrinum	S. celastrinum	SICEL	5.08	0.002026835	4.3	1.76715	0.004967224	0.004357695
>30A	3	>30A03	171	Sideroxylon celastrinum	S. celastrinum	SICEL	9.02	0.006390046	4.3	3.801336	0.014340705	0.013738599
30A	4	30A04	2050	Sideroxylon celastrinum	S. celastrinum	SICEL	4	0.00125664	4.3	5.725566	0.003209437	0.002701776
30A	4	30A04	2055	Sideroxylon celastrinum	S. celastrinum	SICEL	5	0.0019635	4.3	2.9864835	0.004825235	0.004221525
30A	4	30A04	2102	Sideroxylon celastrinum	S. celastrinum	SICEL	3	0.00070686	4.35	3.1416	0.001888181	0.001537421
>30A	3	>30A03	229	Sideroxylon celastrinum	S. celastrinum	SICEL	5.02	0.001979239	4.4	2.9864835	0.004930204	0.004354326
30A	4	30A04	2072	Sideroxylon celastrinum	S. celastrinum	SICEL	3	0.00070686	4.4	1.76715	0.00189394	0.001555092
>30A	3	>30A03	87	Sideroxylon celastrinum	S. celastrinum	SICEL	10.01	0.007869716	4.5	5.309304	0.018114576	0.017706861
>30A	3	>30A03	88	Sideroxylon celastrinum	S. celastrinum	SICEL	9.05	0.006432622	4.5	4.3373715	0.014976501	0.0144734
>30A	3	>30A03	167	Sideroxylon celastrinum	S. celastrinum	SICEL	5.02	0.001979239	4.6	2.010624	0.005069649	0.00455225
>30A	3	>30A03	227	Sideroxylon celastrinum	S. celastrinum	SICEL	10.05	0.007932736	4.7	3.9760875	0.018935385	0.01864193
>30A	2	>30A02	140	Sideroxylon celastrinum	S. celastrinum	SICEL	7.05	0.003903634	4.8	2.1382515	0.009855957	0.009368722
>30A	3	>30A03	85	Sideroxylon celastrinum	S. celastrinum	SICEL	10.02	0.007885447	4.8	3.9760875	0.01916789	0.018925073
>30A	3	>30A03	208	Sideroxylon celastrinum	S. celastrinum	SICEL	10.03	0.007901195	4.8	5.9395875	0.01920432	0.018962868
>30A	3	>30A03	225	Sideroxylon celastrinum	S. celastrinum	SICEL	8.07	0.00511491	4.8	4.7143635	0.012715766	0.012275784
>30A	3	>30A03	226	Sideroxylon celastrinum	S. celastrinum	SICEL	11.03	0.009555247	4.8	2.6880315	0.023019854	0.022932593
>30A	3	>30A03	209	Sideroxylon celastrinum	S. celastrinum	SICEL	12.05	0.011404204	4.85	4.7143635	0.027514327	0.027655195
>30A	3	>30A03	210	Sideroxylon celastrinum	S. celastrinum	SICEL	10.05	0.007932736	4.9	9.3482235	0.019619221	0.019435203
>30A	3	>30A03	223	Sideroxylon celastrinum	S. celastrinum	SICEL	12.05	0.011404204	4.9	6.3794115	0.02776462	0.0279403
>30A	2	>30A02	49	Sideroxylon celastrinum	S. celastrinum	SICEL	5.26	0.002173013	4.95	6.8349435	0.005804758	0.005378207
>30A	3	>30A03	228	Sideroxylon celastrinum	S. celastrinum	SICEL	5.04	0.001995042	4.95	0.7854	0.005354239	0.004937729
>30A	3	>30A03	224	Sideroxylon celastrinum	S. celastrinum	SICEL	9.05	0.006432622	5	4.523904	0.016343217	0.016081555
>30A	3	>30A03	118	Sideroxylon celastrinum	S. celastrinum	SICEL	15.02	0.017718655	5.1	3.801336	0.044019719	0.04518257
>30A	3	>30A03	220	Sideroxylon celastrinum	S. celastrinum	SICEL	7.09	0.003948057	5.1	1.76715	0.010441125	0.010067545
20A	4	20A04	1564	Sideroxylon celastrinum	S. celastrinum	SICEL	5	0.0019635	5.1	2.269806	0.005377953	0.005006925
20A	4	20A04	1565	Sideroxylon celastrinum	S. celastrinum	SICEL	5	0.0019635	5.1	2.1382515	0.005377953	0.005006925
20A	4	20A04	1566	Sideroxylon celastrinum	S. celastrinum	SICEL	5	0.0019635	5.1	2.1382515	0.005377953	0.005006925
20A	4	20A04	1567	Sideroxylon celastrinum	S. celastrinum	SICEL	5	0.0019635	5.1	2.010624	0.005377953	0.005006925
20A	4	20A04	1568	Sideroxylon celastrinum	S. celastrinum	SICEL	5	0.0019635	5.1	2.4052875	0.005377953	0.005006925
>30A	2	>30A02	48	Sideroxylon celastrinum	S. celastrinum	SICEL	5.2	0.002123722	5.2	5.725566	0.005871657	0.005521677
>30A	3	>30A03	185	Sideroxylon celastrinum	S. celastrinum	SICEL	10	0.007854	5.2	5.309304	0.020448729	0.0204204
>30A	3	>30A03	222	Sideroxylon celastrinum	S. celastrinum	SICEL	6.08	0.002903341	5.3	3.1416	0.008023791	0.007693854
>30A	3	>30A03	216	Sideroxylon celastrinum	S. celastrinum	SICEL	11.02	0.009537929	5.4	4.523904	0.02547233	0.025752408
>30A	3	>30A03	221	Sideroxylon celastrinum	S. celastrinum	SICEL	8.04	0.005076951	5.4	2.9864835	0.013895798	0.013707768
>30A	2	>30A02	273	Sideroxylon celastrinum	S. celastrinum	SICEL	5.06	0.002010907	6	0.7854	0.006145734	0.006032721
>30A	3	>30A03	217	Sideroxylon celastrinum	S. celastrinum	SICEL	11.06	0.009607296	6	2.9864835	0.028163482	0.028821888
>30A	1	>30A01	22	Sideroxylon celastrinum	S. celastrinum	SICEL	21.2	0.035299018	6.1	18.857454	0.102003329	0.107662005
>30A	1	>30A01	197	Sideroxylon celastrinum	S. celastrinum	SICEL	7.1	0.003959201	6.3	2.269806	0.012396872	0.012471483
10A	3	10A03	616	Vachellia amentacea	V. amentacea	VAAME	2	0.00031416	1	0.141862875	0.001107698	0.00015708
10A	3	10A03	643	Vachellia amentacea	V. amentacea	VAAME	2	0.00031416	1	0.0962115	0.001107698	0.00015708
10A	3	10A03	644	Vachellia amentacea	V. amentacea	VAAME	2	0.00031416	1	0.4417875	0.001107698	0.00015708
10A	3	10A03	645	Vachellia amentacea	V. amentacea	VAAME	3	0.00070686	1	0.125664	0.00157009	0.00035343
10A	3	10A03	646	Vachellia amentacea	V. amentacea	VAAME	2	0.00031416	1	0.2375835	0.001107698	0.00015708
>30A	3	>30A03	30	Vachellia amentacea	V. amentacea	VAAME	5.06	0.002010907	1.1	0.950334	0.002716811	0.001105999
10A	3	10A03	615	Vachellia amentacea	V. amentacea	VAAME	2	0.00031416	1.45	0.141862875	0.001052934	0.000227766
10A	3	10A03	617	Vachellia amentacea	V. amentacea	VAAME	2	0.00031416	1.45	0.1590435	0.001052934	0.000227766
10A	3	10A03	618	Vachellia amentacea	V. amentacea	VAAME	2	0.00031416	1.45	0.162597435	0.001052934	0.000227766
10A	3	10A03	619	Vachellia amentacea	V. amentacea	VAAME	2	0.00031416	1.45	0.125664	0.001052934	0.000227766
10A	3	10A03	620	Vachellia amentacea	V. amentacea	VAAME	2	0.00031416	1.45	0.141862875	0.001052934	0.000227766
10A	3	10A03	621	Vachellia amentacea	V. amentacea	VAAME	2	0.00031416	1.45	0.125664	0.001052934	0.000227766
10A	3	10A03	622	Vachellia amentacea	V. amentacea	VAAME	2	0.00031416	1.45	0.10178784	0.001052934	0.000227766
10A	3	10A03	623	Vachellia amentacea	V. amentacea	VAAME	2	0.00031416	1.45	0.128825235	0.001052934	0.000227766
10A	3	10A03	624	Vachellia amentacea	V. amentacea	VAAME	2	0.00031416	1.45	0.155528835	0.001052934	0.000227766
10A	3	10A03	587	Vachellia amentacea	V. amentacea	VAAME	3	0.00070686	1.8	0.259672875	0.001623293	0.000636174
10A	3	10A03	588	Vachellia amentacea	V. amentacea	VAAME	2	0.00031416	1.8	0.368529315	0.001017337	0.000282744
10A	3	10A03	589	Vachellia amentacea	V. amentacea	VAAME	2	0.00031416	1.8	0.357847875	0.001017337	0.000282744
>30A	1	>30A01	114	Vachellia amentacea	V. amentacea	VAAME	5.05	0.002002966	2.1	0.950334	0.003377896	0.002103114
>30A	1	>30A01	35	Vachellia amentacea	V. amentacea	VAAME	3.8	0.001134118	2.3	1.76715	0.002316635	0.001304236
>30A	1	>30A01	52	Vachellia amentacea	V. amentacea	VAAME	2	0.00031416	2.3	1.2271875	0.000972616	0.000361284
>30A	1	>30A01	36	Vachellia amentacea	V. amentacea	VAAME	1.5	0.000176715	2.4	0.950334	0.000645934	0.000212058
>30A	1	>30A01	49	Vachellia amentacea	V. amentacea	VAAME	2	0.00031416	2.4	1.76715	0.000964293	0.000376992
>30A	3	>30A03	92	Vachellia amentacea	V. amentacea	VAAME	6.04	0.002865265	2.4	1.2271875	0.004741264	0.003438318
>30A	3	>30A03	105	Vachellia amentacea	V. amentacea	VAAME	5.06	0.002010907	2.4	3.6305115	0.003594788	0.002413088
>30A	1	>30A01	4	Vachellia amentacea	V. amentacea	VAAME	3	0.00070686	2.5	0.1590435	0.001687712	0.000883575
>30A	1	>30A01	17	Vachellia amentacea	V. amentacea	VAAME	4	0.00125664	2.6	0.0490875	0.002597554	0.001633632
>30A	1	>30A01	13	Vachellia amentacea	V. amentacea	VAAME	2	0.00031416	2.7	0.282744	0.000940277	0.000424116
>30A	1	>30A01	56	Vachellia amentacea	V. amentacea	VAAME	3.8	0.001134118	2.7	0.7088235	0.002434176	0.001531059
>30A	1	>30A01	67	Vachellia amentacea	V. amentacea	VAAME	3	0.00070686	2.7	0.825160875	0.001707742	0.000954261
>30A	1	>30A01	29	Vachellia amentacea	V. amentacea	VAAME	2	0.00031416	2.8	0.7088235	0.000932549	0.000439824
>30A	1	>30A01	38	Vachellia amentacea	V. amentacea	VAAME	4.8	0.001809562	2.8	0.282744	0.003558214	0.002533387
>30A	3	>30A03	73	Vachellia amentacea	V. amentacea	VAAME	5.02	0.001979239	2.8	1.76715	0.003823906	0.002770935
>30A	2	>30A02	31	Vachellia amentacea	V. amentacea	VAAME	5.02	0.001979239	2.9	1.539384	0.003892392	0.002869897
>30A	4	>30A04	112	Vachellia amentacea	V. amentacea	VAAME	5.45	0.002332834	2.9	0.502656	0.004454282	0.003382609
>30A	1	>30A01	42	Vachellia amentacea	V. amentacea	VAAME	2	0.00031416	3	0.950334	0.000917454	0.00047124
>30A	2	>30A02	62	Vachellia amentacea	V. amentacea	VAAME	6.15	0.002970579	3.1	3.1416	0.00567524	0.004604397
>30A	3	>30A03	94	Vachellia amentacea	V. amentacea	VAAME	5.03	0.001987133	3.1	1.6513035	0.004043075	0.003080056
>30A	4	>30A04	42	Vachellia amentacea	V. amentacea	VAAME	5.161	0.002091985	3.1	0.4417875	0.004220241	0.003242577
>30A	1	>30A01	16	Vachellia amentacea	V. amentacea	VAAME	3	0.00070686	3.2	1.539384	0.001759981	0.001130976
>30A	3	>30A03	89	Vachellia amentacea	V. amentacea	VAAME	6.01	0.002836873	3.3	1.6513035	0.005672693	0.00468084
>30A	4	>30A04	93	Vachellia amentacea	V. amentacea	VAAME	5.345	0.002243811	3.3	0.601321875	0.00463709	0.003702288
>30A	4	>30A04	40	Vachellia amentacea	V. amentacea	VAAME	5.091	0.002035622	3.32	1.948282875	0.00428229	0.003379133
>30A	2	>30A02	105	Vachellia amentacea	V. amentacea	VAAME	5.03	0.001987133	3.4	1.4313915	0.004250854	0.003378126
>30A	3	>30A03	53	Vachellia amentacea	V. amentacea	VAAME	6.01	0.002836873	3.5	1.539384	0.005889139	0.004964528
>30A	4	>30A04	60	Vachellia amentacea	V. amentacea	VAAME	5.478	0.002356866	3.5	3.801336	0.005008752	0.004124516
10A	1	10A01	297	Vachellia amentacea	V. amentacea	VAAME	5	0.0019635	3.5	0.7088235	0.004275904	0.003436125
10A	1	10A01	298	Vachellia amentacea	V. amentacea	VAAME	5	0.0019635	3.5	0.3318315	0.004275904	0.003436125
10A	1	10A01	299	Vachellia amentacea	V. amentacea	VAAME	5	0.0019635	3.5	0.384846	0.004275904	0.003436125
10A	1	10A01	300	Vachellia amentacea	V. amentacea	VAAME	5	0.0019635	3.5	0.3318315	0.004275904	0.003436125
10A	1	10A01	301	Vachellia amentacea	V. amentacea	VAAME	5	0.0019635	3.5	0.19635	0.004275904	0.003436125
10A	1	10A01	302	Vachellia amentacea	V. amentacea	VAAME	5	0.0019635	3.5	0.19635	0.004275904	0.003436125
10A	1	10A01	303	Vachellia amentacea	V. amentacea	VAAME	5	0.0019635	3.5	0.19635	0.004275904	0.003436125
10A	1	10A01	304	Vachellia amentacea	V. amentacea	VAAME	5	0.0019635	3.5	0.2375835	0.004275904	0.003436125
>30A	4	>30A04	87	Vachellia amentacea	V. amentacea	VAAME	5.11	0.002050844	3.61	1.4313915	0.004519367	0.003701773
>30A	4	>30A04	9	Vachellia amentacea	V. amentacea	VAAME	5.449	0.002331978	3.65	2.63022606	0.00509066	0.00425586
>30A	2	>30A02	60	Vachellia amentacea	V. amentacea	VAAME	5.01	0.001971362	3.7	0.5674515	0.004428331	0.00364702
>30A	4	>30A04	97	Vachellia amentacea	V. amentacea	VAAME	5.52	0.002393145	3.77	3.9760875	0.005313716	0.004511078
>30A	3	>30A03	52	Vachellia amentacea	V. amentacea	VAAME	6.03	0.002855785	3.8	1.96067256	0.006251414	0.005425992
>30A	3	>30A03	119	Vachellia amentacea	V. amentacea	VAAME	5.06	0.002010907	3.8	1.4313915	0.0045769	0.003820723
>30A	4	>30A04	73	Vachellia amentacea	V. amentacea	VAAME	5.767	0.002612106	3.8	3.1416	0.005772947	0.004963001
>30A	4	>30A04	95	Vachellia amentacea	V. amentacea	VAAME	6.305	0.003122203	3.8	1.8869235	0.006771265	0.005932186
>30A	4	>30A04	105	Vachellia amentacea	V. amentacea	VAAME	5.76	0.002605769	3.8	1.76715	0.005760461	0.004950961
>30A	4	>30A04	148	Vachellia amentacea	V. amentacea	VAAME	5.72	0.002569703	3.8	3.1416	0.005689362	0.004882436
>30A	4	>30A04	35	Vachellia amentacea	V. amentacea	VAAME	5.252	0.002166408	3.86	2.63022606	0.004935497	0.004181167
>30A	1	>30A01	19	Vachellia amentacea	V. amentacea	VAAME	1	7.85E-05	3.9	0.7854	6.27E-05	0.000153153
>30A	1	>30A01	74	Vachellia amentacea	V. amentacea	VAAME	4	0.00125664	3.9	12.72397088	0.00306347	0.002450448
>30A	2	>30A02	53	Vachellia amentacea	V. amentacea	VAAME	5.02	0.001979239	3.9	7.186900875	0.004582503	0.003859516
>30A	3	>30A03	31	Vachellia amentacea	V. amentacea	VAAME	5.03	0.001987133	3.9	0.7854	0.004598765	0.003874909
>30A	4	>30A04	41	Vachellia amentacea	V. amentacea	VAAME	5.804	0.002645731	3.9	2.587284315	0.005938976	0.005159175
>30A	4	>30A04	138	Vachellia amentacea	V. amentacea	VAAME	5.34	0.002239615	3.9	1.327326	0.005116171	0.004367249
>30A	1	>30A01	95	Vachellia amentacea	V. amentacea	VAAME	6.02	0.002846321	4	1.76715	0.006450922	0.005692642
>30A	1	>30A01	124	Vachellia amentacea	V. amentacea	VAAME	5.01	0.001971362	4	0.4417875	0.004635334	0.003942724
>30A	1	>30A01	141	Vachellia amentacea	V. amentacea	VAAME	5.32	0.00222287	4	0.8659035	0.00516257	0.00444574
>30A	2	>30A02	61	Vachellia amentacea	V. amentacea	VAAME	5.1	0.002042825	4	0.19635	0.004785675	0.00408565
>30A	2	>30A02	72	Vachellia amentacea	V. amentacea	VAAME	5.21	0.002131898	4	0.636174	0.004972454	0.004263796
>30A	2	>30A02	121	Vachellia amentacea	V. amentacea	VAAME	7.09	0.003948057	4	0.7088235	0.008684352	0.007896114
>30A	4	>30A04	122	Vachellia amentacea	V. amentacea	VAAME	5.8	0.002642086	4	0.8659035	0.00603135	0.005284172
>30A	1	>30A01	31	Vachellia amentacea	V. amentacea	VAAME	3	0.00070686	4.1	1.539384	0.001859585	0.001449063
>30A	1	>30A01	73	Vachellia amentacea	V. amentacea	VAAME	3	0.00070686	4.1	0.4417875	0.001859585	0.001449063
>30A	1	>30A01	97	Vachellia amentacea	V. amentacea	VAAME	6.7	0.003525661	4.1	0.7088235	0.007973318	0.007227605
>30A	1	>30A01	130	Vachellia amentacea	V. amentacea	VAAME	5.05	0.002002966	4.1	0.8659035	0.004772447	0.00410608
>30A	2	>30A02	96	Vachellia amentacea	V. amentacea	VAAME	5.17	0.002099288	4.1	2.010624	0.00497912	0.00430354
>30A	3	>30A03	48	Vachellia amentacea	V. amentacea	VAAME	5.02	0.001979239	4.1	1.327326	0.004721414	0.00405744
>30A	3	>30A03	57	Vachellia amentacea	V. amentacea	VAAME	7.05	0.003903634	4.1	2.835294	0.008752512	0.00800245
>30A	3	>30A03	74	Vachellia amentacea	V. amentacea	VAAME	5.02	0.001979239	4.1	1.0386915	0.004721414	0.00405744
>30A	3	>30A03	83	Vachellia amentacea	V. amentacea	VAAME	5.03	0.001987133	4.1	1.4313915	0.004738397	0.004073623
>30A	3	>30A03	104	Vachellia amentacea	V. amentacea	VAAME	7.02	0.003870483	4.1	1.8869235	0.008684342	0.00793449
>30A	3	>30A03	107	Vachellia amentacea	V. amentacea	VAAME	5.04	0.001995042	4.1	1.6513035	0.004755408	0.004089836
>30A	3	>30A03	110	Vachellia amentacea	V. amentacea	VAAME	5.01	0.001971362	4.1	0.636174	0.00470446	0.004041292
>30A	1	>30A01	131	Vachellia amentacea	V. amentacea	VAAME	5.02	0.001979239	4.15	0.7854	0.004756179	0.004106921
>30A	1	>30A01	72	Vachellia amentacea	V. amentacea	VAAME	3	0.00070686	4.2	4.90875	0.001870983	0.001484406
>30A	3	>30A03	55	Vachellia amentacea	V. amentacea	VAAME	7.05	0.003903634	4.2	1.327326	0.008909995	0.008197631
>30A	3	>30A03	67	Vachellia amentacea	V. amentacea	VAAME	5.03	0.001987133	4.2	2.1382515	0.004808301	0.004172979
10A	4	10A04	921	Vachellia amentacea	V. amentacea	VAAME	5	0.0019635	4.2	8.553006	0.004756357	0.00412335
10A	4	10A04	922	Vachellia amentacea	V. amentacea	VAAME	5	0.0019635	4.2	7.547694	0.004756357	0.00412335
10A	4	10A04	923	Vachellia amentacea	V. amentacea	VAAME	5	0.0019635	4.2	7.0686	0.004756357	0.00412335
10A	4	10A04	924	Vachellia amentacea	V. amentacea	VAAME	5	0.0019635	4.2	11.0446875	0.004756357	0.00412335
10A	4	10A04	929	Vachellia amentacea	V. amentacea	VAAME	5	0.0019635	4.2	8.2957875	0.004756357	0.00412335
10A	4	10A04	930	Vachellia amentacea	V. amentacea	VAAME	5	0.0019635	4.2	6.157536	0.004756357	0.00412335
10A	4	10A04	931	Vachellia amentacea	V. amentacea	VAAME	5	0.0019635	4.2	8.042496	0.004756357	0.00412335
10A	4	10A04	932	Vachellia amentacea	V. amentacea	VAAME	5	0.0019635	4.2	5.725566	0.004756357	0.00412335
10A	4	10A04	933	Vachellia amentacea	V. amentacea	VAAME	5	0.0019635	4.2	6.3794115	0.004756357	0.00412335
10A	4	10A04	934	Vachellia amentacea	V. amentacea	VAAME	5	0.0019635	4.2	8.553006	0.004756357	0.00412335
10A	4	10A04	935	Vachellia amentacea	V. amentacea	VAAME	5	0.0019635	4.2	5.9395875	0.004756357	0.00412335
>30A	2	>30A02	119	Vachellia amentacea	V. amentacea	VAAME	5.06	0.002010907	4.3	0.7088235	0.004931549	0.00432345
>30A	2	>30A02	128	Vachellia amentacea	V. amentacea	VAAME	5.04	0.001995042	4.3	0.7088235	0.004895993	0.00428934
>30A	3	>30A03	51	Vachellia amentacea	V. amentacea	VAAME	6.05	0.00287476	4.3	0.672007875	0.006840576	0.006180734
>30A	3	>30A03	68	Vachellia amentacea	V. amentacea	VAAME	5.04	0.001995042	4.3	1.8869235	0.004895993	0.00428934
>30A	3	>30A03	136	Vachellia amentacea	V. amentacea	VAAME	5.06	0.002010907	4.3	2.544696	0.004931549	0.00432345
>30A	4	>30A04	147	Vachellia amentacea	V. amentacea	VAAME	5.96	0.002789866	4.3	4.3373715	0.006654914	0.005998212
>30A	2	>30A02	120	Vachellia amentacea	V. amentacea	VAAME	5.08	0.002026835	4.4	0.636174	0.005039049	0.004459037
>30A	3	>30A03	54	Vachellia amentacea	V. amentacea	VAAME	6.08	0.002903341	4.5	1.8869235	0.007126811	0.006532517
>30A	3	>30A03	56	Vachellia amentacea	V. amentacea	VAAME	6.01	0.002836873	4.5	2.835294	0.006975492	0.006382964
10A	1	10A01	305	Vachellia amentacea	V. amentacea	VAAME	5	0.0019635	4.5	0.3318315	0.004963145	0.004417875
>30A	4	>30A04	51	Vachellia amentacea	V. amentacea	VAAME	5.414	0.002302117	4.54	2.269806	0.005783224	0.005225806
>30A	2	>30A02	52	Vachellia amentacea	V. amentacea	VAAME	5.19	0.002115561	4.6	9.079224	0.005393344	0.00486579
>30A	4	>30A04	14	Vachellia amentacea	V. amentacea	VAAME	5.438	0.002322573	4.6	4.618642875	0.005882086	0.005341918
>30A	4	>30A04	30	Vachellia amentacea	V. amentacea	VAAME	5.007	0.001969002	4.6	1.09359096	0.005045275	0.004528705
>30A	4	>30A04	63	Vachellia amentacea	V. amentacea	VAAME	5.146	0.002079843	4.6	1.38929406	0.005308682	0.004783639
>30A	4	>30A04	77	Vachellia amentacea	V. amentacea	VAAME	6.188	0.003007402	4.6	1.802669715	0.007480031	0.006917025
>30A	4	>30A04	80	Vachellia amentacea	V. amentacea	VAAME	5.68	0.002533889	4.6	2.9864835	0.006377963	0.005827945
>30A	4	>30A04	128	Vachellia amentacea	V. amentacea	VAAME	5.59	0.002454226	4.6	1.4313915	0.006191355	0.00564472
>30A	1	>30A01	126	Vachellia amentacea	V. amentacea	VAAME	7.2	0.004071514	4.7	0.5674515	0.010088951	0.009568058
>30A	2	>30A02	71	Vachellia amentacea	V. amentacea	VAAME	5.14	0.002074995	4.7	0.5674515	0.005371352	0.004876238
>30A	2	>30A02	94	Vachellia amentacea	V. amentacea	VAAME	5.24	0.00215652	4.7	3.1416	0.005568194	0.005067822
>30A	2	>30A02	70	Vachellia amentacea	V. amentacea	VAAME	5.08	0.002026835	4.8	0.384846	0.005326822	0.004864404
>30A	2	>30A02	95	Vachellia amentacea	V. amentacea	VAAME	5.16	0.002091175	4.8	3.6305115	0.005485411	0.00501882
>30A	3	>30A03	95	Vachellia amentacea	V. amentacea	VAAME	5.02	0.001979239	4.8	2.1382515	0.005209277	0.004750174
>30A	3	>30A03	99	Vachellia amentacea	V. amentacea	VAAME	7.02	0.003870483	4.8	1.6513035	0.009777183	0.009289159
>30A	4	>30A04	76	Vachellia amentacea	V. amentacea	VAAME	5.253	0.002167233	4.8	2.010624	0.00567245	0.005201359
10A	1	10A01	306	Vachellia amentacea	V. amentacea	VAAME	5	0.0019635	4.8	0.2375835	0.005170361	0.0047124
>30A	1	>30A01	26	Vachellia amentacea	V. amentacea	VAAME	4	0.00125664	4.9	9.3482235	0.003429909	0.003078768
>30A	1	>30A01	96	Vachellia amentacea	V. amentacea	VAAME	6.3	0.003117253	4.9	3.1416	0.008099698	0.00763727
>30A	2	>30A02	51	Vachellia amentacea	V. amentacea	VAAME	10.24	0.008235516	4.9	14.01988088	0.020333011	0.020177014
>30A	3	>30A03	98	Vachellia amentacea	V. amentacea	VAAME	5.01	0.001971362	4.9	2.1382515	0.005259319	0.004829837
>30A	4	>30A04	29	Vachellia amentacea	V. amentacea	VAAME	5.361	0.002257265	4.9	2.24318094	0.005975857	0.005530299
>30A	4	>30A04	89	Vachellia amentacea	V. amentacea	VAAME	5.11	0.002050844	4.95	1.4313915	0.005495782	0.005075839
>30A	2	>30A02	54	Vachellia amentacea	V. amentacea	VAAME	5.14	0.002074995	5	0.502656	0.00559411	0.005187488
>30A	2	>30A02	65	Vachellia amentacea	V. amentacea	VAAME	7.02	0.003870483	5	2.835294	0.010089828	0.009676208
>30A	2	>30A02	97	Vachellia amentacea	V. amentacea	VAAME	5.06	0.002010907	5	2.835294	0.005430196	0.005027268
>30A	3	>30A03	137	Vachellia amentacea	V. amentacea	VAAME	5.05	0.002002966	5	2.544696	0.005409863	0.005007415
>30A	3	>30A03	138	Vachellia amentacea	V. amentacea	VAAME	6.01	0.002836873	5	4.7143635	0.00752062	0.007092183
>30A	4	>30A04	59	Vachellia amentacea	V. amentacea	VAAME	5.93	0.002761851	5	5.007415875	0.007332429	0.006904628
>30A	1	>30A01	76	Vachellia amentacea	V. amentacea	VAAME	4	0.00125664	5.1	3.9760875	0.00350374	0.003204432
>30A	1	>30A01	115	Vachellia amentacea	V. amentacea	VAAME	5.01	0.001971362	5.1	3.1416	0.005398473	0.005026973
>30A	2	>30A02	66	Vachellia amentacea	V. amentacea	VAAME	5.06	0.002010907	5.1	0.7854	0.005501598	0.005127813
>30A	3	>30A03	49	Vachellia amentacea	V. amentacea	VAAME	5.04	0.001995042	5.1	0.636174	0.005460242	0.005087357
>30A	3	>30A03	96	Vachellia amentacea	V. amentacea	VAAME	6.06	0.002884272	5.1	2.269806	0.007750691	0.007354894
>30A	4	>30A04	83	Vachellia amentacea	V. amentacea	VAAME	5.25	0.002164759	5.1	0.7854	0.005901555	0.005520135
>30A	4	>30A04	124	Vachellia amentacea	V. amentacea	VAAME	5.34	0.002239615	5.1	5.9395875	0.006095478	0.005711018
10A	4	10A04	925	Vachellia amentacea	V. amentacea	VAAME	15	0.0176715	5.1	1.539384	0.043906246	0.045062325
10A	4	10A04	926	Vachellia amentacea	V. amentacea	VAAME	10	0.007854	5.1	1.2271875	0.020110273	0.0200277
10A	4	10A04	927	Vachellia amentacea	V. amentacea	VAAME	12	0.01130976	5.1	1.539384	0.028536596	0.028839888
10A	4	10A04	928	Vachellia amentacea	V. amentacea	VAAME	15	0.0176715	5.1	1.539384	0.043906246	0.045062325
10A	4	10A04	936	Vachellia amentacea	V. amentacea	VAAME	12	0.01130976	5.1	1.76715	0.028536596	0.028839888
10A	4	10A04	937	Vachellia amentacea	V. amentacea	VAAME	10	0.007854	5.1	1.6513035	0.020110273	0.0200277
10A	4	10A04	938	Vachellia amentacea	V. amentacea	VAAME	10	0.007854	5.1	1.76715	0.020110273	0.0200277
>30A	1	>30A01	15	Vachellia amentacea	V. amentacea	VAAME	5.4	0.002290226	5.15	2.1382515	0.006268456	0.005897332
>30A	1	>30A01	32	Vachellia amentacea	V. amentacea	VAAME	8.2	0.00528103	5.2	17.349486	0.013988904	0.013730678
>30A	3	>30A03	97	Vachellia amentacea	V. amentacea	VAAME	5.02	0.001979239	5.2	1.327326	0.00548902	0.005146021
>30A	1	>30A01	5	Vachellia amentacea	V. amentacea	VAAME	4.1	0.001320257	5.3	1.2271875	0.003755212	0.003498681
>30A	2	>30A02	50	Vachellia amentacea	V. amentacea	VAAME	7.26	0.004139655	5.3	13.202574	0.01125931	0.010970086
>30A	4	>30A04	48	Vachellia amentacea	V. amentacea	VAAME	5.717	0.002567008	5.4	1.2271875	0.007229772	0.006930922
>30A	4	>30A04	65	Vachellia amentacea	V. amentacea	VAAME	5.482	0.00236031	5.4	2.010624	0.006669625	0.006372837
>30A	1	>30A01	55	Vachellia amentacea	V. amentacea	VAAME	4	0.00125664	5.6	19.2442635	0.00368894	0.003518592
>30A	2	>30A02	5	Vachellia amentacea	V. amentacea	VAAME	6.08	0.002903341	5.6	0.636174	0.008360764	0.008129355
>30A	4	>30A04	113	Vachellia amentacea	V. amentacea	VAAME	5.94	0.002771174	5.6	1.0386915	0.00799323	0.007759287
>30A	2	>30A02	64	Vachellia amentacea	V. amentacea	VAAME	6.02	0.002846321	5.7	1.8869235	0.008312087	0.008112015
>30A	3	>30A03	50	Vachellia amentacea	V. amentacea	VAAME	5.05	0.002002966	5.7	0.7854	0.005907872	0.005708453
>30A	4	>30A04	38	Vachellia amentacea	V. amentacea	VAAME	5.769	0.002613918	5.7	2.11241184	0.00765393	0.007449666
>30A	1	>30A01	87	Vachellia amentacea	V. amentacea	VAAME	6.2	0.003019078	5.9	0.950334	0.00903505	0.00890628
>30A	1	>30A01	118	Vachellia amentacea	V. amentacea	VAAME	6.5	0.003318315	5.9	2.835294	0.009903828	0.009789029
>30A	2	>30A02	63	Vachellia amentacea	V. amentacea	VAAME	5.06	0.002010907	5.9	0.636174	0.006074043	0.005932176
>30A	3	>30A03	34	Vachellia amentacea	V. amentacea	VAAME	5.03	0.001987133	5.9	0.8659035	0.00600337	0.005862042
>30A	1	>30A01	59	Vachellia amentacea	V. amentacea	VAAME	5.2	0.002123722	6	6.605214	0.006485596	0.006371166
>30A	1	>30A01	119	Vachellia amentacea	V. amentacea	VAAME	7	0.00384846	6	3.801336	0.011590727	0.01154538
>30A	3	>30A03	29	Vachellia amentacea	V. amentacea	VAAME	5.06	0.002010907	6.1	1.6513035	0.006217452	0.006133266
>30A	3	>30A03	35	Vachellia amentacea	V. amentacea	VAAME	5.06	0.002010907	6.1	0.8659035	0.006217452	0.006133266
>30A	1	>30A01	68	Vachellia amentacea	V. amentacea	VAAME	5	0.0019635	6.3	5.5154715	0.006211322	0.006185025
>30A	2	>30A02	149	Vachellia amentacea	V. amentacea	VAAME	7.05	0.003903634	6.5	2.9864835	0.01254341	0.012686811
>30A	1	>30A01	3	Vachellia amentacea	V. amentacea	VAAME	10	0.007854	6.7	10.178784	0.025529205	0.0263109
>30A	3	>30A03	78	Vachellia amentacea	V. amentacea	VAAME	5.01	0.001971362	7.1	1.76715	0.006796656	0.006998335
10A	1	10A01	32	Vachellia farnesiana	V. farnesiana	VAFAR	2	0.00031416	0.4	0.031416	0.001221183	6.28E-05
10A	4	10A04	728	Vachellia farnesiana	V. farnesiana	VAFAR	1	7.85E-05	0.4	0.8659035	0.000806626	1.57E-05
10A	4	10A04	729	Vachellia farnesiana	V. farnesiana	VAFAR	1	7.85E-05	0.5	0.5674515	0.000770173	1.96E-05
20A	2	20A02	1151	Vachellia farnesiana	V. farnesiana	VAFAR	6	0.00282744	0.5	3.9760875	0.00274044	0.00070686
10A	3	10A03	631	Vachellia farnesiana	V. farnesiana	VAFAR	1	7.85E-05	0.6	0.125664	0.000737644	2.36E-05
10A	3	10A03	633	Vachellia farnesiana	V. farnesiana	VAFAR	1	7.85E-05	0.6	0.070686	0.000737644	2.36E-05
10A	4	10A04	910	Vachellia farnesiana	V. farnesiana	VAFAR	1	7.85E-05	0.7	0.7088235	0.000707825	2.75E-05
10A	4	10A04	817	Vachellia farnesiana	V. farnesiana	VAFAR	1	7.85E-05	0.72	0.636174	0.000702117	2.83E-05
10A	4	10A04	727	Vachellia farnesiana	V. farnesiana	VAFAR	1	7.85E-05	0.8	0.3318315	0.000679988	3.14E-05
10A	4	10A04	903	Vachellia farnesiana	V. farnesiana	VAFAR	1	7.85E-05	0.8	0.502656	0.000679988	3.14E-05
10A	1	10A01	97	Vachellia farnesiana	V. farnesiana	VAFAR	1	7.85E-05	0.9	0.2375835	0.000653665	3.53E-05
10A	4	10A04	736	Vachellia farnesiana	V. farnesiana	VAFAR	1	7.85E-05	0.9	0.636174	0.000653665	3.53E-05
10A	4	10A04	750	Vachellia farnesiana	V. farnesiana	VAFAR	3	0.00070686	0.9	2.269806	0.001566505	0.000318087
10A	4	10A04	751	Vachellia farnesiana	V. farnesiana	VAFAR	1	7.85E-05	0.9	0.502656	0.000653665	3.53E-05
10A	4	10A04	752	Vachellia farnesiana	V. farnesiana	VAFAR	1	7.85E-05	0.9	0.384846	0.000653665	3.53E-05
10A	4	10A04	753	Vachellia farnesiana	V. farnesiana	VAFAR	1	7.85E-05	0.9	0.384846	0.000653665	3.53E-05
10A	4	10A04	894	Vachellia farnesiana	V. farnesiana	VAFAR	1	7.85E-05	0.9	0.4417875	0.000653665	3.53E-05
10A	4	10A04	901	Vachellia farnesiana	V. farnesiana	VAFAR	1	7.85E-05	0.9	0.5674515	0.000653665	3.53E-05
10A	1	10A01	9	Vachellia farnesiana	V. farnesiana	VAFAR	1	7.85E-05	1	0.384846	0.000628537	3.93E-05
10A	1	10A01	12	Vachellia farnesiana	V. farnesiana	VAFAR	1	7.85E-05	1	0.125664	0.000628537	3.93E-05
10A	1	10A01	48	Vachellia farnesiana	V. farnesiana	VAFAR	2	0.00031416	1	0.031416	0.001107698	0.00015708
10A	1	10A01	87	Vachellia farnesiana	V. farnesiana	VAFAR	3	0.00070686	1	0.5674515	0.00157009	0.00035343
10A	1	10A01	117	Vachellia farnesiana	V. farnesiana	VAFAR	1	7.85E-05	1	0.031416	0.000628537	3.93E-05
10A	1	10A01	142	Vachellia farnesiana	V. farnesiana	VAFAR	1	7.85E-05	1	0.0490875	0.000628537	3.93E-05
10A	1	10A01	168	Vachellia farnesiana	V. farnesiana	VAFAR	1	7.85E-05	1	0.19635	0.000628537	3.93E-05
10A	1	10A01	170	Vachellia farnesiana	V. farnesiana	VAFAR	1	7.85E-05	1	0.3318315	0.000628537	3.93E-05
10A	1	10A01	172	Vachellia farnesiana	V. farnesiana	VAFAR	1	7.85E-05	1	0.2375835	0.000628537	3.93E-05
10A	1	10A01	200	Vachellia farnesiana	V. farnesiana	VAFAR	7	0.00384846	1	0.1590435	0.00389906	0.00192423
10A	1	10A01	223	Vachellia farnesiana	V. farnesiana	VAFAR	1	7.85E-05	1	0.7854	0.000628537	3.93E-05
10A	1	10A01	225	Vachellia farnesiana	V. farnesiana	VAFAR	1	7.85E-05	1	0.5674515	0.000628537	3.93E-05
10A	1	10A01	240	Vachellia farnesiana	V. farnesiana	VAFAR	1	7.85E-05	1	0.1590435	0.000628537	3.93E-05
10A	1	10A01	242	Vachellia farnesiana	V. farnesiana	VAFAR	2	0.00031416	1	0.282744	0.001107698	0.00015708
10A	1	10A01	271	Vachellia farnesiana	V. farnesiana	VAFAR	3	0.00070686	1	0.0962115	0.00157009	0.00035343
10A	3	10A03	598	Vachellia farnesiana	V. farnesiana	VAFAR	2	0.00031416	1	0.384846	0.001107698	0.00015708
10A	3	10A03	599	Vachellia farnesiana	V. farnesiana	VAFAR	2	0.00031416	1	0.384846	0.001107698	0.00015708
10A	4	10A04	706	Vachellia farnesiana	V. farnesiana	VAFAR	1	7.85E-05	1	0.8659035	0.000628537	3.93E-05
10A	4	10A04	709	Vachellia farnesiana	V. farnesiana	VAFAR	1	7.85E-05	1	0.636174	0.000628537	3.93E-05
10A	4	10A04	902	Vachellia farnesiana	V. farnesiana	VAFAR	1	7.85E-05	1	0.502656	0.000628537	3.93E-05
20A	3	20A03	1329	Vachellia farnesiana	V. farnesiana	VAFAR	4	0.00125664	1	1.4313915	0.002068009	0.00062832
10A	1	10A01	156	Vachellia farnesiana	V. farnesiana	VAFAR	1	7.85E-05	1.1	0.2375835	0.000604375	4.32E-05
10A	1	10A01	274	Vachellia farnesiana	V. farnesiana	VAFAR	1	7.85E-05	1.1	0.125664	0.000604375	4.32E-05
10A	4	10A04	908	Vachellia farnesiana	V. farnesiana	VAFAR	1	7.85E-05	1.1	0.8659035	0.000604375	4.32E-05
10A	1	10A01	36	Vachellia farnesiana	V. farnesiana	VAFAR	1	7.85E-05	1.2	0.082957875	0.000581011	4.71E-05
10A	1	10A01	56	Vachellia farnesiana	V. farnesiana	VAFAR	1	7.85E-05	1.2	0.070686	0.000581011	4.71E-05
10A	1	10A01	88	Vachellia farnesiana	V. farnesiana	VAFAR	1	7.85E-05	1.2	0.0490875	0.000581011	4.71E-05
10A	1	10A01	110	Vachellia farnesiana	V. farnesiana	VAFAR	1	7.85E-05	1.2	0.19635	0.000581011	4.71E-05
10A	1	10A01	121	Vachellia farnesiana	V. farnesiana	VAFAR	1	7.85E-05	1.2	0.4417875	0.000581011	4.71E-05
10A	1	10A01	160	Vachellia farnesiana	V. farnesiana	VAFAR	2	0.00031416	1.2	0.0962115	0.001081707	0.000188496
10A	1	10A01	175	Vachellia farnesiana	V. farnesiana	VAFAR	1	7.85E-05	1.2	0.0490875	0.000581011	4.71E-05
10A	4	10A04	877	Vachellia farnesiana	V. farnesiana	VAFAR	1	7.85E-05	1.2	1.4313915	0.000581011	4.71E-05
10A	1	10A01	84	Vachellia farnesiana	V. farnesiana	VAFAR	1	7.85E-05	1.26	1.140420435	0.000567321	4.95E-05
10A	1	10A01	66	Vachellia farnesiana	V. farnesiana	VAFAR	2	0.00031416	1.3	0.031416	0.00106978	0.000204204
10A	1	10A01	85	Vachellia farnesiana	V. farnesiana	VAFAR	1	7.85E-05	1.3	0.282744	0.000558317	5.11E-05
10A	1	10A01	130	Vachellia farnesiana	V. farnesiana	VAFAR	1	7.85E-05	1.3	0.125664	0.000558317	5.11E-05
10A	1	10A01	140	Vachellia farnesiana	V. farnesiana	VAFAR	2	0.00031416	1.3	0.031416	0.00106978	0.000204204
10A	1	10A01	141	Vachellia farnesiana	V. farnesiana	VAFAR	1	7.85E-05	1.3	0.031416	0.000558317	5.11E-05
10A	1	10A01	157	Vachellia farnesiana	V. farnesiana	VAFAR	1	7.85E-05	1.3	0.2375835	0.000558317	5.11E-05
10A	1	10A01	159	Vachellia farnesiana	V. farnesiana	VAFAR	2	0.00031416	1.3	0.384846	0.00106978	0.000204204
10A	1	10A01	231	Vachellia farnesiana	V. farnesiana	VAFAR	4	0.00125664	1.3	0.4417875	0.002159298	0.000816816
10A	1	10A01	250	Vachellia farnesiana	V. farnesiana	VAFAR	2	0.00031416	1.3	0.384846	0.00106978	0.000204204
10A	1	10A01	283	Vachellia farnesiana	V. farnesiana	VAFAR	1	7.85E-05	1.3	0.5674515	0.000558317	5.11E-05
10A	3	10A03	607	Vachellia farnesiana	V. farnesiana	VAFAR	2	0.00031416	1.3	0.282744	0.00106978	0.000204204
10A	3	10A03	608	Vachellia farnesiana	V. farnesiana	VAFAR	2	0.00031416	1.3	0.177205875	0.00106978	0.000204204
10A	4	10A04	842	Vachellia farnesiana	V. farnesiana	VAFAR	3	0.00070686	1.3	2.1382515	0.001586008	0.000459459
10A	4	10A04	883	Vachellia farnesiana	V. farnesiana	VAFAR	1	7.85E-05	1.35	0.8659035	0.000547189	5.30E-05
10A	1	10A01	65	Vachellia farnesiana	V. farnesiana	VAFAR	1	7.85E-05	1.36	0.83323086	0.00054498	5.34E-05
10A	1	10A01	45	Vachellia farnesiana	V. farnesiana	VAFAR	3	0.00070686	1.4	0.2375835	0.001592598	0.000494802
10A	1	10A01	124	Vachellia farnesiana	V. farnesiana	VAFAR	2	0.00031416	1.4	0.7854	0.001058424	0.000219912
10A	1	10A01	128	Vachellia farnesiana	V. farnesiana	VAFAR	1	7.85E-05	1.4	0.0490875	0.000536194	5.50E-05
10A	1	10A01	131	Vachellia farnesiana	V. farnesiana	VAFAR	2	0.00031416	1.4	0.2375835	0.001058424	0.000219912
10A	1	10A01	263	Vachellia farnesiana	V. farnesiana	VAFAR	1	7.85E-05	1.4	0.282744	0.000536194	5.50E-05
10A	3	10A03	648	Vachellia farnesiana	V. farnesiana	VAFAR	2	0.00031416	1.4	0.282744	0.001058424	0.000219912
10A	3	10A03	649	Vachellia farnesiana	V. farnesiana	VAFAR	2	0.00031416	1.4	0.3318315	0.001058424	0.000219912
10A	3	10A03	657	Vachellia farnesiana	V. farnesiana	VAFAR	2	0.00031416	1.4	0.4417875	0.001058424	0.000219912
10A	3	10A03	658	Vachellia farnesiana	V. farnesiana	VAFAR	2	0.00031416	1.4	0.0962115	0.001058424	0.000219912
10A	1	10A01	16	Vachellia farnesiana	V. farnesiana	VAFAR	1	7.85E-05	1.5	0.0490875	0.000514562	5.89E-05
10A	1	10A01	35	Vachellia farnesiana	V. farnesiana	VAFAR	1	7.85E-05	1.5	0.17349486	0.000514562	5.89E-05
10A	1	10A01	92	Vachellia farnesiana	V. farnesiana	VAFAR	1	7.85E-05	1.5	0.2375835	0.000514562	5.89E-05
10A	1	10A01	93	Vachellia farnesiana	V. farnesiana	VAFAR	2	0.00031416	1.5	0.19635	0.001047559	0.00023562
10A	1	10A01	132	Vachellia farnesiana	V. farnesiana	VAFAR	1	7.85E-05	1.5	0.384846	0.000514562	5.89E-05
10A	1	10A01	147	Vachellia farnesiana	V. farnesiana	VAFAR	1	7.85E-05	1.5	1.327326	0.000514562	5.89E-05
10A	1	10A01	173	Vachellia farnesiana	V. farnesiana	VAFAR	9	0.00636174	1.5	0.950334	0.006762856	0.004771305
10A	1	10A01	226	Vachellia farnesiana	V. farnesiana	VAFAR	4	0.00125664	1.5	0.502656	0.002223216	0.00094248
10A	4	10A04	810	Vachellia farnesiana	V. farnesiana	VAFAR	2	0.00031416	1.5	1.6513035	0.001047559	0.00023562
20A	1	20A01	1010	Vachellia farnesiana	V. farnesiana	VAFAR	1.5	0.000176715	1.5	0.950334	0.000785729	0.000132536
20A	1	20A01	1011	Vachellia farnesiana	V. farnesiana	VAFAR	1.5	0.000176715	1.5	0.950334	0.000785729	0.000132536
20A	1	20A01	1012	Vachellia farnesiana	V. farnesiana	VAFAR	1.5	0.000176715	1.5	0.950334	0.000785729	0.000132536
20A	1	20A01	1013	Vachellia farnesiana	V. farnesiana	VAFAR	1.5	0.000176715	1.5	0.950334	0.000785729	0.000132536
20A	1	20A01	1014	Vachellia farnesiana	V. farnesiana	VAFAR	1.5	0.000176715	1.5	0.950334	0.000785729	0.000132536
20A	1	20A01	1015	Vachellia farnesiana	V. farnesiana	VAFAR	1	7.85E-05	1.5	0.950334	0.000514562	5.89E-05
20A	1	20A01	1016	Vachellia farnesiana	V. farnesiana	VAFAR	1.5	0.000176715	1.5	0.950334	0.000785729	0.000132536
20A	1	20A01	1017	Vachellia farnesiana	V. farnesiana	VAFAR	1.5	0.000176715	1.5	0.950334	0.000785729	0.000132536
20A	1	20A01	1018	Vachellia farnesiana	V. farnesiana	VAFAR	1.5	0.000176715	1.5	0.950334	0.000785729	0.000132536
20A	1	20A01	1019	Vachellia farnesiana	V. farnesiana	VAFAR	1.5	0.000176715	1.5	0.950334	0.000785729	0.000132536
20A	4	20A04	1579	Vachellia farnesiana	V. farnesiana	VAFAR	1.5	0.000176715	1.5	0.4417875	0.000785729	0.000132536
20A	4	20A04	1582	Vachellia farnesiana	V. farnesiana	VAFAR	1	7.85E-05	1.5	0.384846	0.000514562	5.89E-05
10A	1	10A01	205	Vachellia farnesiana	V. farnesiana	VAFAR	2	0.00031416	1.55	0.4417875	0.001042291	0.000243474
10A	1	10A01	17	Vachellia farnesiana	V. farnesiana	VAFAR	1	7.85E-05	1.6	0.0962115	0.000493359	6.28E-05
10A	1	10A01	79	Vachellia farnesiana	V. farnesiana	VAFAR	1	7.85E-05	1.6	1.130976	0.000493359	6.28E-05
10A	1	10A01	86	Vachellia farnesiana	V. farnesiana	VAFAR	1	7.85E-05	1.6	0.2375835	0.000493359	6.28E-05
10A	1	10A01	145	Vachellia farnesiana	V. farnesiana	VAFAR	3	0.00070686	1.6	1.2271875	0.001607188	0.000565488
10A	1	10A01	148	Vachellia farnesiana	V. farnesiana	VAFAR	3	0.00070686	1.6	0.7088235	0.001607188	0.000565488
10A	1	10A01	166	Vachellia farnesiana	V. farnesiana	VAFAR	3	0.00070686	1.6	0.282744	0.001607188	0.000565488
10A	1	10A01	203	Vachellia farnesiana	V. farnesiana	VAFAR	1	7.85E-05	1.6	0.282744	0.000493359	6.28E-05
10A	1	10A01	220	Vachellia farnesiana	V. farnesiana	VAFAR	4	0.00125664	1.6	0.4417875	0.00225585	0.001005312
10A	1	10A01	259	Vachellia farnesiana	V. farnesiana	VAFAR	3	0.00070686	1.6	0.282744	0.001607188	0.000565488
10A	1	10A01	282	Vachellia farnesiana	V. farnesiana	VAFAR	2	0.00031416	1.6	0.502656	0.001037123	0.000251328
10A	1	10A01	285	Vachellia farnesiana	V. farnesiana	VAFAR	2	0.00031416	1.6	0.2375835	0.001037123	0.000251328
10A	3	10A03	635	Vachellia farnesiana	V. farnesiana	VAFAR	3	0.00070686	1.6	1.0386915	0.001607188	0.000565488
10A	3	10A03	639	Vachellia farnesiana	V. farnesiana	VAFAR	3	0.00070686	1.6	0.4417875	0.001607188	0.000565488
10A	3	10A03	650	Vachellia farnesiana	V. farnesiana	VAFAR	2	0.00031416	1.6	0.3318315	0.001037123	0.000251328
10A	3	10A03	656	Vachellia farnesiana	V. farnesiana	VAFAR	3	0.00070686	1.6	0.4417875	0.001607188	0.000565488
10A	4	10A04	809	Vachellia farnesiana	V. farnesiana	VAFAR	3	0.00070686	1.6	2.6880315	0.001607188	0.000565488
20A	4	20A04	1581	Vachellia farnesiana	V. farnesiana	VAFAR	1.3	0.000132733	1.6	0.3318315	0.00066118	0.000106186
10A	4	10A04	835	Vachellia farnesiana	V. farnesiana	VAFAR	2	0.00031416	1.65	1.4313915	0.001032049	0.000259182
10A	1	10A01	11	Vachellia farnesiana	V. farnesiana	VAFAR	1	7.85E-05	1.7	0.502656	0.000472532	6.68E-05
10A	1	10A01	57	Vachellia farnesiana	V. farnesiana	VAFAR	2	0.00031416	1.7	1.0386915	0.001027064	0.000267036
10A	1	10A01	106	Vachellia farnesiana	V. farnesiana	VAFAR	1	7.85E-05	1.7	0.1590435	0.000472532	6.68E-05
10A	1	10A01	120	Vachellia farnesiana	V. farnesiana	VAFAR	2	0.00031416	1.7	0.950334	0.001027064	0.000267036
10A	1	10A01	161	Vachellia farnesiana	V. farnesiana	VAFAR	2	0.00031416	1.7	0.2375835	0.001027064	0.000267036
10A	1	10A01	164	Vachellia farnesiana	V. farnesiana	VAFAR	3	0.00070686	1.7	0.2375835	0.001615074	0.000600831
10A	1	10A01	255	Vachellia farnesiana	V. farnesiana	VAFAR	2	0.00031416	1.7	0.5674515	0.001027064	0.000267036
10A	3	10A03	632	Vachellia farnesiana	V. farnesiana	VAFAR	3	0.00070686	1.7	0.4417875	0.001615074	0.000600831
10A	3	10A03	634	Vachellia farnesiana	V. farnesiana	VAFAR	1	7.85E-05	1.7	0.0490875	0.000472532	6.68E-05
10A	3	10A03	640	Vachellia farnesiana	V. farnesiana	VAFAR	2	0.00031416	1.7	0.7854	0.001027064	0.000267036
10A	3	10A03	647	Vachellia farnesiana	V. farnesiana	VAFAR	3	0.00070686	1.7	1.130976	0.001615074	0.000600831
10A	3	10A03	659	Vachellia farnesiana	V. farnesiana	VAFAR	3	0.00070686	1.7	0.5674515	0.001615074	0.000600831
10A	4	10A04	710	Vachellia farnesiana	V. farnesiana	VAFAR	3	0.00070686	1.7	1.539384	0.001615074	0.000600831
10A	4	10A04	715	Vachellia farnesiana	V. farnesiana	VAFAR	3	0.00070686	1.7	1.4313915	0.001615074	0.000600831
10A	4	10A04	734	Vachellia farnesiana	V. farnesiana	VAFAR	2	0.00031416	1.7	1.130976	0.001027064	0.000267036
10A	4	10A04	813	Vachellia farnesiana	V. farnesiana	VAFAR	2	0.00031416	1.7	2.4052875	0.001027064	0.000267036
10A	4	10A04	836	Vachellia farnesiana	V. farnesiana	VAFAR	2	0.00031416	1.7	1.76715	0.001027064	0.000267036
10A	4	10A04	851	Vachellia farnesiana	V. farnesiana	VAFAR	3	0.00070686	1.7	1.4313915	0.001615074	0.000600831
10A	4	10A04	895	Vachellia farnesiana	V. farnesiana	VAFAR	2	0.00031416	1.7	1.76715	0.001027064	0.000267036
10A	4	10A04	906	Vachellia farnesiana	V. farnesiana	VAFAR	2	0.00031416	1.7	2.4052875	0.001027064	0.000267036
20A	3	20A03	1342	Vachellia farnesiana	V. farnesiana	VAFAR	2	0.00031416	1.7	1.0386915	0.001027064	0.000267036
20A	4	20A04	1534	Vachellia farnesiana	V. farnesiana	VAFAR	1	7.85E-05	1.7	0.4417875	0.000472532	6.68E-05
20A	4	20A04	1549	Vachellia farnesiana	V. farnesiana	VAFAR	1	7.85E-05	1.7	0.502656	0.000472532	6.68E-05
20A	4	20A04	1574	Vachellia farnesiana	V. farnesiana	VAFAR	1	7.85E-05	1.7	0.384846	0.000472532	6.68E-05
20A	4	20A04	1578	Vachellia farnesiana	V. farnesiana	VAFAR	1	7.85E-05	1.7	0.4417875	0.000472532	6.68E-05
30A	4	30A04	2115	Vachellia farnesiana	V. farnesiana	VAFAR	6	0.00282744	1.7	4.154766	0.003950221	0.002403324
10A	1	10A01	47	Vachellia farnesiana	V. farnesiana	VAFAR	1	7.85E-05	1.8	0.031416	0.000452038	7.07E-05
10A	1	10A01	80	Vachellia farnesiana	V. farnesiana	VAFAR	1	7.85E-05	1.8	1.2271875	0.000452038	7.07E-05
10A	1	10A01	95	Vachellia farnesiana	V. farnesiana	VAFAR	3	0.00070686	1.8	0.636174	0.001623293	0.000636174
10A	1	10A01	105	Vachellia farnesiana	V. farnesiana	VAFAR	1	7.85E-05	1.8	0.125664	0.000452038	7.07E-05
10A	1	10A01	125	Vachellia farnesiana	V. farnesiana	VAFAR	3	0.00070686	1.8	1.0386915	0.001623293	0.000636174
10A	1	10A01	126	Vachellia farnesiana	V. farnesiana	VAFAR	2	0.00031416	1.8	0.7088235	0.001017337	0.000282744
10A	1	10A01	129	Vachellia farnesiana	V. farnesiana	VAFAR	2	0.00031416	1.8	0.5674515	0.001017337	0.000282744
10A	1	10A01	143	Vachellia farnesiana	V. farnesiana	VAFAR	1	7.85E-05	1.8	0.0962115	0.000452038	7.07E-05
10A	1	10A01	146	Vachellia farnesiana	V. farnesiana	VAFAR	3	0.00070686	1.8	0.7854	0.001623293	0.000636174
10A	1	10A01	154	Vachellia farnesiana	V. farnesiana	VAFAR	2	0.00031416	1.8	0.384846	0.001017337	0.000282744
10A	1	10A01	158	Vachellia farnesiana	V. farnesiana	VAFAR	2	0.00031416	1.8	0.19635	0.001017337	0.000282744
10A	1	10A01	169	Vachellia farnesiana	V. farnesiana	VAFAR	7	0.00384846	1.8	1.539384	0.005100775	0.003463614
10A	1	10A01	228	Vachellia farnesiana	V. farnesiana	VAFAR	3	0.00070686	1.8	0.636174	0.001623293	0.000636174
10A	1	10A01	258	Vachellia farnesiana	V. farnesiana	VAFAR	4	0.00125664	1.8	0.19635	0.002322202	0.001130976
10A	1	10A01	288	Vachellia farnesiana	V. farnesiana	VAFAR	2	0.00031416	1.8	0.19635	0.001017337	0.000282744
10A	3	10A03	662	Vachellia farnesiana	V. farnesiana	VAFAR	3	0.00070686	1.8	0.3318315	0.001623293	0.000636174
10A	3	10A03	663	Vachellia farnesiana	V. farnesiana	VAFAR	4	0.00125664	1.8	1.539384	0.002322202	0.001130976
10A	4	10A04	701	Vachellia farnesiana	V. farnesiana	VAFAR	2	0.00031416	1.8	0.950334	0.001017337	0.000282744
10A	4	10A04	708	Vachellia farnesiana	V. farnesiana	VAFAR	2	0.00031416	1.8	1.6513035	0.001017337	0.000282744
10A	4	10A04	725	Vachellia farnesiana	V. farnesiana	VAFAR	2	0.00031416	1.8	0.950334	0.001017337	0.000282744
10A	4	10A04	726	Vachellia farnesiana	V. farnesiana	VAFAR	2	0.00031416	1.8	1.130976	0.001017337	0.000282744
10A	4	10A04	730	Vachellia farnesiana	V. farnesiana	VAFAR	3	0.00070686	1.8	0.7854	0.001623293	0.000636174
10A	4	10A04	758	Vachellia farnesiana	V. farnesiana	VAFAR	1	7.85E-05	1.8	0.384846	0.000452038	7.07E-05
10A	4	10A04	820	Vachellia farnesiana	V. farnesiana	VAFAR	3	0.00070686	1.8	2.544696	0.001623293	0.000636174
10A	4	10A04	863	Vachellia farnesiana	V. farnesiana	VAFAR	2	0.00031416	1.8	1.327326	0.001017337	0.000282744
10A	4	10A04	896	Vachellia farnesiana	V. farnesiana	VAFAR	2	0.00031416	1.8	2.544696	0.001017337	0.000282744
10A	4	10A04	905	Vachellia farnesiana	V. farnesiana	VAFAR	3	0.00070686	1.8	2.544696	0.001623293	0.000636174
10A	4	10A04	909	Vachellia farnesiana	V. farnesiana	VAFAR	2	0.00031416	1.8	2.1382515	0.001017337	0.000282744
20A	3	20A03	1340	Vachellia farnesiana	V. farnesiana	VAFAR	2	0.00031416	1.8	0.907627875	0.001017337	0.000282744
20A	4	20A04	1584	Vachellia farnesiana	V. farnesiana	VAFAR	1.5	0.000176715	1.8	0.4417875	0.000736664	0.000159044
30A	4	30A04	2079	Vachellia farnesiana	V. farnesiana	VAFAR	7	0.00384846	1.8	1.4313915	0.005100775	0.003463614
30A	4	30A04	2125	Vachellia farnesiana	V. farnesiana	VAFAR	12	0.01130976	1.8	6.157536	0.012194699	0.010178784
10A	4	10A04	821	Vachellia farnesiana	V. farnesiana	VAFAR	3	0.00070686	1.85	2.835294	0.001627516	0.000653846
10A	1	10A01	37	Vachellia farnesiana	V. farnesiana	VAFAR	2	0.00031416	1.9	0.1590435	0.001007908	0.000298452
10A	1	10A01	46	Vachellia farnesiana	V. farnesiana	VAFAR	1	7.85E-05	1.9	0.070686	0.000431842	7.46E-05
10A	1	10A01	69	Vachellia farnesiana	V. farnesiana	VAFAR	1	7.85E-05	1.9	0.0176715	0.000431842	7.46E-05
10A	1	10A01	78	Vachellia farnesiana	V. farnesiana	VAFAR	4	0.00125664	1.9	0.282744	0.002355842	0.001193808
10A	1	10A01	155	Vachellia farnesiana	V. farnesiana	VAFAR	2	0.00031416	1.9	0.2375835	0.001007908	0.000298452
10A	1	10A01	163	Vachellia farnesiana	V. farnesiana	VAFAR	1	7.85E-05	1.9	0.1590435	0.000431842	7.46E-05
10A	1	10A01	195	Vachellia farnesiana	V. farnesiana	VAFAR	2	0.00031416	1.9	0.125664	0.001007908	0.000298452
10A	1	10A01	256	Vachellia farnesiana	V. farnesiana	VAFAR	2	0.00031416	1.9	0.384846	0.001007908	0.000298452
10A	1	10A01	269	Vachellia farnesiana	V. farnesiana	VAFAR	4	0.00125664	1.9	0.3318315	0.002355842	0.001193808
10A	1	10A01	270	Vachellia farnesiana	V. farnesiana	VAFAR	3	0.00070686	1.9	0.384846	0.00163181	0.000671517
10A	1	10A01	272	Vachellia farnesiana	V. farnesiana	VAFAR	4	0.00125664	1.9	0.4417875	0.002355842	0.001193808
10A	2	10A02	396	Vachellia farnesiana	V. farnesiana	VAFAR	3	0.00070686	1.9	2.4052875	0.00163181	0.000671517
10A	2	10A02	397	Vachellia farnesiana	V. farnesiana	VAFAR	3	0.00070686	1.9	0.950334	0.00163181	0.000671517
10A	2	10A02	399	Vachellia farnesiana	V. farnesiana	VAFAR	3	0.00070686	1.9	0.129302807	0.00163181	0.000671517
10A	3	10A03	592	Vachellia farnesiana	V. farnesiana	VAFAR	3	0.00070686	1.9	1.6513035	0.00163181	0.000671517
10A	3	10A03	628	Vachellia farnesiana	V. farnesiana	VAFAR	2	0.00031416	1.9	0.3318315	0.001007908	0.000298452
10A	3	10A03	629	Vachellia farnesiana	V. farnesiana	VAFAR	2	0.00031416	1.9	0.502656	0.001007908	0.000298452
10A	3	10A03	630	Vachellia farnesiana	V. farnesiana	VAFAR	3	0.00070686	1.9	0.0962115	0.00163181	0.000671517
10A	4	10A04	707	Vachellia farnesiana	V. farnesiana	VAFAR	2	0.00031416	1.9	1.4313915	0.001007908	0.000298452
10A	4	10A04	711	Vachellia farnesiana	V. farnesiana	VAFAR	2	0.00031416	1.9	2.010624	0.001007908	0.000298452
10A	4	10A04	717	Vachellia farnesiana	V. farnesiana	VAFAR	2	0.00031416	1.9	2.269806	0.001007908	0.000298452
10A	4	10A04	721	Vachellia farnesiana	V. farnesiana	VAFAR	3	0.00070686	1.9	1.2271875	0.00163181	0.000671517
10A	4	10A04	735	Vachellia farnesiana	V. farnesiana	VAFAR	3	0.00070686	1.9	1.327326	0.00163181	0.000671517
10A	4	10A04	775	Vachellia farnesiana	V. farnesiana	VAFAR	3	0.00070686	1.9	2.010624	0.00163181	0.000671517
10A	4	10A04	811	Vachellia farnesiana	V. farnesiana	VAFAR	2	0.00031416	1.9	1.0386915	0.001007908	0.000298452
10A	4	10A04	818	Vachellia farnesiana	V. farnesiana	VAFAR	3	0.00070686	1.9	2.835294	0.00163181	0.000671517
10A	4	10A04	828	Vachellia farnesiana	V. farnesiana	VAFAR	3	0.00070686	1.9	2.835294	0.00163181	0.000671517
10A	4	10A04	831	Vachellia farnesiana	V. farnesiana	VAFAR	3	0.00070686	1.9	2.010624	0.00163181	0.000671517
10A	4	10A04	847	Vachellia farnesiana	V. farnesiana	VAFAR	3	0.00070686	1.9	2.6880315	0.00163181	0.000671517
10A	4	10A04	854	Vachellia farnesiana	V. farnesiana	VAFAR	2	0.00031416	1.9	1.4313915	0.001007908	0.000298452
10A	4	10A04	855	Vachellia farnesiana	V. farnesiana	VAFAR	3	0.00070686	1.9	1.76715	0.00163181	0.000671517
10A	4	10A04	856	Vachellia farnesiana	V. farnesiana	VAFAR	3	0.00070686	1.9	1.6513035	0.00163181	0.000671517
10A	4	10A04	858	Vachellia farnesiana	V. farnesiana	VAFAR	3	0.00070686	1.9	2.1382515	0.00163181	0.000671517
10A	4	10A04	859	Vachellia farnesiana	V. farnesiana	VAFAR	3	0.00070686	1.9	1.6513035	0.00163181	0.000671517
10A	4	10A04	868	Vachellia farnesiana	V. farnesiana	VAFAR	3	0.00070686	1.9	1.76715	0.00163181	0.000671517
10A	4	10A04	871	Vachellia farnesiana	V. farnesiana	VAFAR	2	0.00031416	1.9	2.1382515	0.001007908	0.000298452
10A	4	10A04	875	Vachellia farnesiana	V. farnesiana	VAFAR	3	0.00070686	1.9	1.539384	0.00163181	0.000671517
10A	4	10A04	889	Vachellia farnesiana	V. farnesiana	VAFAR	2	0.00031416	1.9	2.4052875	0.001007908	0.000298452
20A	3	20A03	1339	Vachellia farnesiana	V. farnesiana	VAFAR	2	0.00031416	1.9	1.011771915	0.001007908	0.000298452
20A	3	20A03	1369	Vachellia farnesiana	V. farnesiana	VAFAR	2	0.00031416	1.9	1.34782494	0.001007908	0.000298452
20A	4	20A04	1550	Vachellia farnesiana	V. farnesiana	VAFAR	1	7.85E-05	1.9	0.502656	0.000431842	7.46E-05
20A	4	20A04	1573	Vachellia farnesiana	V. farnesiana	VAFAR	1	7.85E-05	1.9	0.384846	0.000431842	7.46E-05
20A	4	20A04	1576	Vachellia farnesiana	V. farnesiana	VAFAR	1.3	0.000132733	1.9	0.3318315	0.000607092	0.000126096
20A	4	20A04	1580	Vachellia farnesiana	V. farnesiana	VAFAR	1	7.85E-05	1.9	0.502656	0.000431842	7.46E-05
30A	4	30A04	2062	Vachellia farnesiana	V. farnesiana	VAFAR	11	0.00950334	1.9	4.7143635	0.010934393	0.009028173
30A	4	30A04	2093	Vachellia farnesiana	V. farnesiana	VAFAR	5	0.0019635	1.9	0.950334	0.003196395	0.001865325
30A	4	30A04	2094	Vachellia farnesiana	V. farnesiana	VAFAR	8	0.00502656	1.9	2.4052875	0.006474982	0.004775232
30A	4	30A04	2019	Vachellia farnesiana	V. farnesiana	VAFAR	25	0.0490875	1.92	3.463614	0.048214067	0.047124
10A	4	10A04	841	Vachellia farnesiana	V. farnesiana	VAFAR	3	0.00070686	1.95	1.4313915	0.00163617	0.000689189
20A	3	20A03	1368	Vachellia farnesiana	V. farnesiana	VAFAR	2	0.00031416	1.95	1.4313915	0.001003295	0.000306306
10A	1	10A01	59	Vachellia farnesiana	V. farnesiana	VAFAR	3	0.00070686	2	1.76715	0.001640593	0.00070686
10A	1	10A01	61	Vachellia farnesiana	V. farnesiana	VAFAR	3	0.00070686	2	0.636174	0.001640593	0.00070686
10A	1	10A01	62	Vachellia farnesiana	V. farnesiana	VAFAR	3	0.00070686	2	0.2375835	0.001640593	0.00070686
10A	1	10A01	63	Vachellia farnesiana	V. farnesiana	VAFAR	1	7.85E-05	2	0.950334	0.000411912	7.85E-05
10A	1	10A01	72	Vachellia farnesiana	V. farnesiana	VAFAR	1	7.85E-05	2	0.0962115	0.000411912	7.85E-05
10A	1	10A01	76	Vachellia farnesiana	V. farnesiana	VAFAR	5	0.0019635	2	0.8659035	0.003262603	0.0019635
10A	1	10A01	83	Vachellia farnesiana	V. farnesiana	VAFAR	5	0.0019635	2	1.539384	0.003262603	0.0019635
10A	1	10A01	89	Vachellia farnesiana	V. farnesiana	VAFAR	1	7.85E-05	2	0.125664	0.000411912	7.85E-05
10A	1	10A01	134	Vachellia farnesiana	V. farnesiana	VAFAR	1	7.85E-05	2	0.125664	0.000411912	7.85E-05
10A	1	10A01	135	Vachellia farnesiana	V. farnesiana	VAFAR	1	7.85E-05	2	0.19635	0.000411912	7.85E-05
10A	1	10A01	149	Vachellia farnesiana	V. farnesiana	VAFAR	4	0.00125664	2	0.7854	0.002389749	0.00125664
10A	1	10A01	150	Vachellia farnesiana	V. farnesiana	VAFAR	4	0.00125664	2	1.130976	0.002389749	0.00125664
10A	1	10A01	174	Vachellia farnesiana	V. farnesiana	VAFAR	5	0.0019635	2	0.384846	0.003262603	0.0019635
10A	1	10A01	191	Vachellia farnesiana	V. farnesiana	VAFAR	4	0.00125664	2	0.7854	0.002389749	0.00125664
10A	1	10A01	199	Vachellia farnesiana	V. farnesiana	VAFAR	1	7.85E-05	2	0.4417875	0.000411912	7.85E-05
10A	1	10A01	211	Vachellia farnesiana	V. farnesiana	VAFAR	2	0.00031416	2	0.2375835	0.000998746	0.00031416
10A	1	10A01	221	Vachellia farnesiana	V. farnesiana	VAFAR	1	7.85E-05	2	0.636174	0.000411912	7.85E-05
10A	1	10A01	230	Vachellia farnesiana	V. farnesiana	VAFAR	1	7.85E-05	2	0.02835294	0.000411912	7.85E-05
10A	1	10A01	239	Vachellia farnesiana	V. farnesiana	VAFAR	2	0.00031416	2	0.384846	0.000998746	0.00031416
10A	1	10A01	257	Vachellia farnesiana	V. farnesiana	VAFAR	4	0.00125664	2	0.19635	0.002389749	0.00125664
10A	1	10A01	267	Vachellia farnesiana	V. farnesiana	VAFAR	1	7.85E-05	2	0.1590435	0.000411912	7.85E-05
10A	1	10A01	277	Vachellia farnesiana	V. farnesiana	VAFAR	2	0.00031416	2	0.0490875	0.000998746	0.00031416
10A	1	10A01	284	Vachellia farnesiana	V. farnesiana	VAFAR	2	0.00031416	2	0.7088235	0.000998746	0.00031416
10A	1	10A01	286	Vachellia farnesiana	V. farnesiana	VAFAR	3	0.00070686	2	0.4417875	0.001640593	0.00070686
10A	1	10A01	311	Vachellia farnesiana	V. farnesiana	VAFAR	5	0.0019635	2	9.62115	0.003262603	0.0019635
10A	1	10A01	315	Vachellia farnesiana	V. farnesiana	VAFAR	6	0.00282744	2	4.90875	0.004266457	0.00282744
10A	1	10A01	316	Vachellia farnesiana	V. farnesiana	VAFAR	6	0.00282744	2	2.835294	0.004266457	0.00282744
10A	1	10A01	322	Vachellia farnesiana	V. farnesiana	VAFAR	5	0.0019635	2	4.90875	0.003262603	0.0019635
10A	2	10A02	407	Vachellia farnesiana	V. farnesiana	VAFAR	3	0.00070686	2	2.269806	0.001640593	0.00070686
10A	2	10A02	507	Vachellia farnesiana	V. farnesiana	VAFAR	3	0.00070686	2	1.327326	0.001640593	0.00070686
10A	4	10A04	702	Vachellia farnesiana	V. farnesiana	VAFAR	3	0.00070686	2	1.539384	0.001640593	0.00070686
10A	4	10A04	714	Vachellia farnesiana	V. farnesiana	VAFAR	2	0.00031416	2	2.010624	0.000998746	0.00031416
10A	4	10A04	716	Vachellia farnesiana	V. farnesiana	VAFAR	3	0.00070686	2	1.76715	0.001640593	0.00070686
10A	4	10A04	718	Vachellia farnesiana	V. farnesiana	VAFAR	2	0.00031416	2	1.327326	0.000998746	0.00031416
10A	4	10A04	719	Vachellia farnesiana	V. farnesiana	VAFAR	3	0.00070686	2	1.4313915	0.001640593	0.00070686
10A	4	10A04	720	Vachellia farnesiana	V. farnesiana	VAFAR	3	0.00070686	2	1.539384	0.001640593	0.00070686
10A	4	10A04	737	Vachellia farnesiana	V. farnesiana	VAFAR	3	0.00070686	2	1.6513035	0.001640593	0.00070686
10A	4	10A04	744	Vachellia farnesiana	V. farnesiana	VAFAR	2	0.00031416	2	1.130976	0.000998746	0.00031416
10A	4	10A04	755	Vachellia farnesiana	V. farnesiana	VAFAR	3	0.00070686	2	0.8659035	0.001640593	0.00070686
10A	4	10A04	762	Vachellia farnesiana	V. farnesiana	VAFAR	2	0.00031416	2	2.6880315	0.000998746	0.00031416
10A	4	10A04	766	Vachellia farnesiana	V. farnesiana	VAFAR	2	0.00031416	2	2.269806	0.000998746	0.00031416
10A	4	10A04	767	Vachellia farnesiana	V. farnesiana	VAFAR	2	0.00031416	2	2.269806	0.000998746	0.00031416
10A	4	10A04	783	Vachellia farnesiana	V. farnesiana	VAFAR	2	0.00031416	2	2.6880315	0.000998746	0.00031416
10A	4	10A04	785	Vachellia farnesiana	V. farnesiana	VAFAR	2	0.00031416	2	2.4052875	0.000998746	0.00031416
10A	4	10A04	788	Vachellia farnesiana	V. farnesiana	VAFAR	2	0.00031416	2	2.010624	0.000998746	0.00031416
10A	4	10A04	791	Vachellia farnesiana	V. farnesiana	VAFAR	2	0.00031416	2	0.8659035	0.000998746	0.00031416
10A	4	10A04	805	Vachellia farnesiana	V. farnesiana	VAFAR	3	0.00070686	2	1.130976	0.001640593	0.00070686
10A	4	10A04	806	Vachellia farnesiana	V. farnesiana	VAFAR	3	0.00070686	2	1.4313915	0.001640593	0.00070686
10A	4	10A04	807	Vachellia farnesiana	V. farnesiana	VAFAR	3	0.00070686	2	1.4313915	0.001640593	0.00070686
10A	4	10A04	808	Vachellia farnesiana	V. farnesiana	VAFAR	3	0.00070686	2	1.130976	0.001640593	0.00070686
10A	4	10A04	812	Vachellia farnesiana	V. farnesiana	VAFAR	3	0.00070686	2	1.2271875	0.001640593	0.00070686
10A	4	10A04	885	Vachellia farnesiana	V. farnesiana	VAFAR	3	0.00070686	2	1.4313915	0.001640593	0.00070686
10A	4	10A04	890	Vachellia farnesiana	V. farnesiana	VAFAR	3	0.00070686	2	1.2271875	0.001640593	0.00070686
10A	4	10A04	899	Vachellia farnesiana	V. farnesiana	VAFAR	2	0.00031416	2	1.130976	0.000998746	0.00031416
20A	2	20A02	1144	Vachellia farnesiana	V. farnesiana	VAFAR	1	7.85E-05	2	2.337055875	0.000411912	7.85E-05
20A	2	20A02	1145	Vachellia farnesiana	V. farnesiana	VAFAR	1	7.85E-05	2	3.1416	0.000411912	7.85E-05
20A	2	20A02	1187	Vachellia farnesiana	V. farnesiana	VAFAR	7	0.00384846	2	2.269806	0.005405203	0.00384846
20A	2	20A02	1264	Vachellia farnesiana	V. farnesiana	VAFAR	5	0.0019635	2	2.010624	0.003262603	0.0019635
20A	2	20A02	1267	Vachellia farnesiana	V. farnesiana	VAFAR	1	7.85E-05	2	2.010624	0.000411912	7.85E-05
20A	3	20A03	1366	Vachellia farnesiana	V. farnesiana	VAFAR	2	0.00031416	2	1.8869235	0.000998746	0.00031416
20A	4	20A04	1535	Vachellia farnesiana	V. farnesiana	VAFAR	1	7.85E-05	2	0.4417875	0.000411912	7.85E-05
20A	4	20A04	1548	Vachellia farnesiana	V. farnesiana	VAFAR	1	7.85E-05	2	0.4417875	0.000411912	7.85E-05
20A	4	20A04	1575	Vachellia farnesiana	V. farnesiana	VAFAR	1.4	0.000153938	2	0.502656	0.000647644	0.000153938
30A	4	30A04	2110	Vachellia farnesiana	V. farnesiana	VAFAR	3	0.00070686	2	0.89920446	0.001640593	0.00070686
10A	1	10A01	51	Vachellia farnesiana	V. farnesiana	VAFAR	2	0.00031416	2.05	0.070686	0.000994256	0.000322014
10A	1	10A01	287	Vachellia farnesiana	V. farnesiana	VAFAR	3	0.00070686	2.05	0.2375835	0.001645076	0.000724532
10A	1	10A01	7	Vachellia farnesiana	V. farnesiana	VAFAR	2	0.00031416	2.1	0.1590435	0.000989824	0.000329868
10A	1	10A01	25	Vachellia farnesiana	V. farnesiana	VAFAR	2	0.00031416	2.1	0.3318315	0.000989824	0.000329868
10A	1	10A01	26	Vachellia farnesiana	V. farnesiana	VAFAR	2	0.00031416	2.1	0.282744	0.000989824	0.000329868
10A	1	10A01	27	Vachellia farnesiana	V. farnesiana	VAFAR	5	0.0019635	2.1	0.8659035	0.003329053	0.002061675
10A	1	10A01	28	Vachellia farnesiana	V. farnesiana	VAFAR	4	0.00125664	2.1	0.2375835	0.002423896	0.001319472
10A	1	10A01	29	Vachellia farnesiana	V. farnesiana	VAFAR	2	0.00031416	2.1	0.0962115	0.000989824	0.000329868
10A	1	10A01	58	Vachellia farnesiana	V. farnesiana	VAFAR	4	0.00125664	2.1	0.7088235	0.002423896	0.001319472
10A	1	10A01	60	Vachellia farnesiana	V. farnesiana	VAFAR	4	0.00125664	2.1	0.5674515	0.002423896	0.001319472
10A	1	10A01	74	Vachellia farnesiana	V. farnesiana	VAFAR	5	0.0019635	2.1	0.7854	0.003329053	0.002061675
10A	1	10A01	91	Vachellia farnesiana	V. farnesiana	VAFAR	1	7.85E-05	2.1	0.070686	0.000392223	8.25E-05
10A	1	10A01	127	Vachellia farnesiana	V. farnesiana	VAFAR	5	0.0019635	2.1	1.6513035	0.003329053	0.002061675
10A	1	10A01	144	Vachellia farnesiana	V. farnesiana	VAFAR	5	0.0019635	2.1	1.2271875	0.003329053	0.002061675
10A	1	10A01	196	Vachellia farnesiana	V. farnesiana	VAFAR	3	0.00070686	2.1	0.282744	0.001649616	0.000742203
10A	1	10A01	201	Vachellia farnesiana	V. farnesiana	VAFAR	1	7.85E-05	2.1	0.282744	0.000392223	8.25E-05
10A	1	10A01	204	Vachellia farnesiana	V. farnesiana	VAFAR	4	0.00125664	2.1	1.0386915	0.002423896	0.001319472
10A	1	10A01	213	Vachellia farnesiana	V. farnesiana	VAFAR	4	0.00125664	2.1	0.4417875	0.002423896	0.001319472
10A	1	10A01	235	Vachellia farnesiana	V. farnesiana	VAFAR	2	0.00031416	2.1	0.636174	0.000989824	0.000329868
10A	3	10A03	651	Vachellia farnesiana	V. farnesiana	VAFAR	5	0.0019635	2.1	1.2271875	0.003329053	0.002061675
10A	4	10A04	705	Vachellia farnesiana	V. farnesiana	VAFAR	3	0.00070686	2.1	1.4313915	0.001649616	0.000742203
10A	4	10A04	746	Vachellia farnesiana	V. farnesiana	VAFAR	2	0.00031416	2.1	1.130976	0.000989824	0.000329868
10A	4	10A04	772	Vachellia farnesiana	V. farnesiana	VAFAR	2	0.00031416	2.1	2.269806	0.000989824	0.000329868
10A	4	10A04	773	Vachellia farnesiana	V. farnesiana	VAFAR	2	0.00031416	2.1	2.544696	0.000989824	0.000329868
10A	4	10A04	786	Vachellia farnesiana	V. farnesiana	VAFAR	3	0.00070686	2.1	1.8869235	0.001649616	0.000742203
10A	4	10A04	787	Vachellia farnesiana	V. farnesiana	VAFAR	3	0.00070686	2.1	2.1382515	0.001649616	0.000742203
10A	4	10A04	789	Vachellia farnesiana	V. farnesiana	VAFAR	3	0.00070686	2.1	2.6880315	0.001649616	0.000742203
10A	4	10A04	799	Vachellia farnesiana	V. farnesiana	VAFAR	2	0.00031416	2.1	1.327326	0.000989824	0.000329868
10A	4	10A04	801	Vachellia farnesiana	V. farnesiana	VAFAR	3	0.00070686	2.1	2.010624	0.001649616	0.000742203
10A	4	10A04	827	Vachellia farnesiana	V. farnesiana	VAFAR	3	0.00070686	2.1	2.269806	0.001649616	0.000742203
10A	4	10A04	829	Vachellia farnesiana	V. farnesiana	VAFAR	3	0.00070686	2.1	2.4052875	0.001649616	0.000742203
10A	4	10A04	832	Vachellia farnesiana	V. farnesiana	VAFAR	3	0.00070686	2.1	2.269806	0.001649616	0.000742203
10A	4	10A04	838	Vachellia farnesiana	V. farnesiana	VAFAR	2	0.00031416	2.1	2.1382515	0.000989824	0.000329868
10A	4	10A04	844	Vachellia farnesiana	V. farnesiana	VAFAR	2	0.00031416	2.1	2.1382515	0.000989824	0.000329868
10A	4	10A04	845	Vachellia farnesiana	V. farnesiana	VAFAR	3	0.00070686	2.1	2.544696	0.001649616	0.000742203
10A	4	10A04	852	Vachellia farnesiana	V. farnesiana	VAFAR	2	0.00031416	2.1	1.327326	0.000989824	0.000329868
10A	4	10A04	861	Vachellia farnesiana	V. farnesiana	VAFAR	2	0.00031416	2.1	1.76715	0.000989824	0.000329868
10A	4	10A04	862	Vachellia farnesiana	V. farnesiana	VAFAR	3	0.00070686	2.1	1.8869235	0.001649616	0.000742203
10A	4	10A04	866	Vachellia farnesiana	V. farnesiana	VAFAR	2	0.00031416	2.1	2.1382515	0.000989824	0.000329868
10A	4	10A04	867	Vachellia farnesiana	V. farnesiana	VAFAR	2	0.00031416	2.1	1.4313915	0.000989824	0.000329868
10A	4	10A04	869	Vachellia farnesiana	V. farnesiana	VAFAR	2	0.00031416	2.1	2.4052875	0.000989824	0.000329868
10A	4	10A04	870	Vachellia farnesiana	V. farnesiana	VAFAR	3	0.00070686	2.1	1.539384	0.001649616	0.000742203
10A	4	10A04	872	Vachellia farnesiana	V. farnesiana	VAFAR	3	0.00070686	2.1	1.6513035	0.001649616	0.000742203
10A	4	10A04	897	Vachellia farnesiana	V. farnesiana	VAFAR	3	0.00070686	2.1	1.8869235	0.001649616	0.000742203
10A	4	10A04	898	Vachellia farnesiana	V. farnesiana	VAFAR	3	0.00070686	2.1	1.539384	0.001649616	0.000742203
10A	4	10A04	900	Vachellia farnesiana	V. farnesiana	VAFAR	3	0.00070686	2.1	1.8869235	0.001649616	0.000742203
10A	4	10A04	904	Vachellia farnesiana	V. farnesiana	VAFAR	3	0.00070686	2.1	2.010624	0.001649616	0.000742203
10A	4	10A04	907	Vachellia farnesiana	V. farnesiana	VAFAR	3	0.00070686	2.1	2.010624	0.001649616	0.000742203
20A	4	20A04	1577	Vachellia farnesiana	V. farnesiana	VAFAR	1	7.85E-05	2.1	0.4417875	0.000392223	8.25E-05
20A	4	20A04	1583	Vachellia farnesiana	V. farnesiana	VAFAR	1.5	0.000176715	2.1	0.4417875	0.000690308	0.000185551
30A	1	30A01	1711	Vachellia farnesiana	V. farnesiana	VAFAR	3	0.00070686	2.1	0.84948864	0.001649616	0.000742203
30A	1	30A01	1722	Vachellia farnesiana	V. farnesiana	VAFAR	14	0.01539384	2.1	1.2271875	0.017957616	0.016163532
10A	4	10A04	782	Vachellia farnesiana	V. farnesiana	VAFAR	3	0.00070686	2.15	2.4052875	0.001654211	0.000759875
10A	4	10A04	790	Vachellia farnesiana	V. farnesiana	VAFAR	3	0.00070686	2.15	2.544696	0.001654211	0.000759875
10A	4	10A04	837	Vachellia farnesiana	V. farnesiana	VAFAR	3	0.00070686	2.15	1.4313915	0.001654211	0.000759875
10A	4	10A04	873	Vachellia farnesiana	V. farnesiana	VAFAR	2	0.00031416	2.15	2.269806	0.000985446	0.000337722
10A	4	10A04	876	Vachellia farnesiana	V. farnesiana	VAFAR	3	0.00070686	2.15	1.4313915	0.001654211	0.000759875
10A	1	10A01	18	Vachellia farnesiana	V. farnesiana	VAFAR	2	0.00031416	2.2	0.384846	0.000981121	0.000345576
10A	1	10A01	19	Vachellia farnesiana	V. farnesiana	VAFAR	2	0.00031416	2.2	0.070686	0.000981121	0.000345576
10A	1	10A01	20	Vachellia farnesiana	V. farnesiana	VAFAR	2	0.00031416	2.2	0.0490875	0.000981121	0.000345576
10A	1	10A01	21	Vachellia farnesiana	V. farnesiana	VAFAR	2	0.00031416	2.2	0.2375835	0.000981121	0.000345576
10A	1	10A01	22	Vachellia farnesiana	V. farnesiana	VAFAR	1	7.85E-05	2.2	0.0490875	0.000372752	8.64E-05
10A	1	10A01	23	Vachellia farnesiana	V. farnesiana	VAFAR	2	0.00031416	2.2	0.502656	0.000981121	0.000345576
10A	1	10A01	24	Vachellia farnesiana	V. farnesiana	VAFAR	2	0.00031416	2.2	0.0176715	0.000981121	0.000345576
10A	1	10A01	42	Vachellia farnesiana	V. farnesiana	VAFAR	2	0.00031416	2.2	0.0490875	0.000981121	0.000345576
10A	1	10A01	50	Vachellia farnesiana	V. farnesiana	VAFAR	1	7.85E-05	2.2	0.070686	0.000372752	8.64E-05
10A	1	10A01	55	Vachellia farnesiana	V. farnesiana	VAFAR	1	7.85E-05	2.2	0.950334	0.000372752	8.64E-05
10A	1	10A01	75	Vachellia farnesiana	V. farnesiana	VAFAR	4	0.00125664	2.2	1.130976	0.002458262	0.001382304
10A	1	10A01	82	Vachellia farnesiana	V. farnesiana	VAFAR	5	0.0019635	2.2	1.2271875	0.00339572	0.00215985
10A	1	10A01	111	Vachellia farnesiana	V. farnesiana	VAFAR	4	0.00125664	2.2	1.2271875	0.002458262	0.001382304
10A	1	10A01	122	Vachellia farnesiana	V. farnesiana	VAFAR	1	7.85E-05	2.2	0.7854	0.000372752	8.64E-05
10A	1	10A01	202	Vachellia farnesiana	V. farnesiana	VAFAR	2	0.00031416	2.2	0.357847875	0.000981121	0.000345576
10A	1	10A01	268	Vachellia farnesiana	V. farnesiana	VAFAR	5	0.0019635	2.2	1.327326	0.00339572	0.00215985
10A	2	10A02	409	Vachellia farnesiana	V. farnesiana	VAFAR	4	0.00125664	2.2	2.9864835	0.002458262	0.001382304
10A	3	10A03	595	Vachellia farnesiana	V. farnesiana	VAFAR	3	0.00070686	2.2	0.4417875	0.001658858	0.000777546
10A	3	10A03	596	Vachellia farnesiana	V. farnesiana	VAFAR	3	0.00070686	2.2	0.2375835	0.001658858	0.000777546
10A	3	10A03	597	Vachellia farnesiana	V. farnesiana	VAFAR	4	0.00125664	2.2	1.2271875	0.002458262	0.001382304
10A	4	10A04	713	Vachellia farnesiana	V. farnesiana	VAFAR	3	0.00070686	2.2	1.539384	0.001658858	0.000777546
10A	4	10A04	738	Vachellia farnesiana	V. farnesiana	VAFAR	2	0.00031416	2.2	1.130976	0.000981121	0.000345576
10A	4	10A04	739	Vachellia farnesiana	V. farnesiana	VAFAR	3	0.00070686	2.2	0.7854	0.001658858	0.000777546
10A	4	10A04	759	Vachellia farnesiana	V. farnesiana	VAFAR	2	0.00031416	2.2	1.2271875	0.000981121	0.000345576
10A	4	10A04	784	Vachellia farnesiana	V. farnesiana	VAFAR	3	0.00070686	2.2	2.010624	0.001658858	0.000777546
10A	4	10A04	802	Vachellia farnesiana	V. farnesiana	VAFAR	2	0.00031416	2.2	1.8869235	0.000981121	0.000345576
10A	4	10A04	833	Vachellia farnesiana	V. farnesiana	VAFAR	2	0.00031416	2.2	2.1382515	0.000981121	0.000345576
10A	4	10A04	853	Vachellia farnesiana	V. farnesiana	VAFAR	3	0.00070686	2.2	1.6513035	0.001658858	0.000777546
10A	4	10A04	857	Vachellia farnesiana	V. farnesiana	VAFAR	3	0.00070686	2.2	2.1382515	0.001658858	0.000777546
10A	4	10A04	879	Vachellia farnesiana	V. farnesiana	VAFAR	2	0.00031416	2.25	1.76715	0.000976845	0.00035343
>30A	3	>30A03	165	Vachellia farnesiana	V. farnesiana	VAFAR	7.03	0.003881517	2.3	1.327326	0.005904406	0.004463745
10A	1	10A01	3	Vachellia farnesiana	V. farnesiana	VAFAR	3	0.00070686	2.3	0.0962115	0.001668299	0.000812889
10A	1	10A01	15	Vachellia farnesiana	V. farnesiana	VAFAR	1	7.85E-05	2.3	0.282744	0.00035348	9.03E-05
10A	1	10A01	67	Vachellia farnesiana	V. farnesiana	VAFAR	2	0.00031416	2.3	0.0490875	0.000972616	0.000361284
10A	1	10A01	68	Vachellia farnesiana	V. farnesiana	VAFAR	2	0.00031416	2.3	0.0490875	0.000972616	0.000361284
10A	1	10A01	70	Vachellia farnesiana	V. farnesiana	VAFAR	4	0.00125664	2.3	1.539384	0.002492826	0.001445136
10A	1	10A01	71	Vachellia farnesiana	V. farnesiana	VAFAR	1	7.85E-05	2.3	0.502656	0.00035348	9.03E-05
10A	1	10A01	73	Vachellia farnesiana	V. farnesiana	VAFAR	5	0.0019635	2.3	0.5674515	0.003462587	0.002258025
10A	1	10A01	109	Vachellia farnesiana	V. farnesiana	VAFAR	4	0.00125664	2.3	0.636174	0.002492826	0.001445136
10A	1	10A01	192	Vachellia farnesiana	V. farnesiana	VAFAR	1	7.85E-05	2.3	0.0962115	0.00035348	9.03E-05
10A	1	10A01	206	Vachellia farnesiana	V. farnesiana	VAFAR	6	0.00282744	2.3	1.327326	0.00458488	0.003251556
10A	2	10A02	404	Vachellia farnesiana	V. farnesiana	VAFAR	4	0.00125664	2.3	0.502656	0.002492826	0.001445136
10A	2	10A02	506	Vachellia farnesiana	V. farnesiana	VAFAR	4	0.00125664	2.3	2.544696	0.002492826	0.001445136
10A	3	10A03	653	Vachellia farnesiana	V. farnesiana	VAFAR	5	0.0019635	2.3	0.5674515	0.003462587	0.002258025
10A	3	10A03	654	Vachellia farnesiana	V. farnesiana	VAFAR	4	0.00125664	2.3	0.5674515	0.002492826	0.001445136
10A	3	10A03	655	Vachellia farnesiana	V. farnesiana	VAFAR	4	0.00125664	2.3	0.7088235	0.002492826	0.001445136
10A	4	10A04	704	Vachellia farnesiana	V. farnesiana	VAFAR	2	0.00031416	2.3	1.4313915	0.000972616	0.000361284
10A	4	10A04	740	Vachellia farnesiana	V. farnesiana	VAFAR	3	0.00070686	2.3	0.8659035	0.001668299	0.000812889
10A	4	10A04	743	Vachellia farnesiana	V. farnesiana	VAFAR	3	0.00070686	2.3	1.130976	0.001668299	0.000812889
10A	4	10A04	745	Vachellia farnesiana	V. farnesiana	VAFAR	3	0.00070686	2.3	0.7854	0.001668299	0.000812889
10A	4	10A04	748	Vachellia farnesiana	V. farnesiana	VAFAR	3	0.00070686	2.3	1.327326	0.001668299	0.000812889
10A	4	10A04	756	Vachellia farnesiana	V. farnesiana	VAFAR	1	7.85E-05	2.3	0.5674515	0.00035348	9.03E-05
10A	4	10A04	761	Vachellia farnesiana	V. farnesiana	VAFAR	3	0.00070686	2.3	0.8659035	0.001668299	0.000812889
10A	4	10A04	797	Vachellia farnesiana	V. farnesiana	VAFAR	2	0.00031416	2.3	0.950334	0.000972616	0.000361284
10A	4	10A04	803	Vachellia farnesiana	V. farnesiana	VAFAR	3	0.00070686	2.3	2.010624	0.001668299	0.000812889
10A	4	10A04	804	Vachellia farnesiana	V. farnesiana	VAFAR	2	0.00031416	2.3	1.8869235	0.000972616	0.000361284
10A	4	10A04	846	Vachellia farnesiana	V. farnesiana	VAFAR	2	0.00031416	2.3	2.544696	0.000972616	0.000361284
10A	4	10A04	850	Vachellia farnesiana	V. farnesiana	VAFAR	3	0.00070686	2.3	1.130976	0.001668299	0.000812889
10A	4	10A04	860	Vachellia farnesiana	V. farnesiana	VAFAR	3	0.00070686	2.3	1.76715	0.001668299	0.000812889
10A	4	10A04	880	Vachellia farnesiana	V. farnesiana	VAFAR	3	0.00070686	2.3	1.76715	0.001668299	0.000812889
10A	4	10A04	882	Vachellia farnesiana	V. farnesiana	VAFAR	2	0.00031416	2.3	2.010624	0.000972616	0.000361284
20A	2	20A02	1249	Vachellia farnesiana	V. farnesiana	VAFAR	5	0.0019635	2.3	1.4313915	0.003462587	0.002258025
20A	2	20A02	1263	Vachellia farnesiana	V. farnesiana	VAFAR	5	0.0019635	2.3	1.6513035	0.003462587	0.002258025
30A	4	30A04	2021	Vachellia farnesiana	V. farnesiana	VAFAR	9	0.00636174	2.3	9.079224	0.008898798	0.007316001
30A	4	30A04	2059	Vachellia farnesiana	V. farnesiana	VAFAR	4	0.00125664	2.3	1.130976	0.002492826	0.001445136
10A	4	10A04	814	Vachellia farnesiana	V. farnesiana	VAFAR	2	0.00031416	2.35	2.269806	0.000968433	0.000369138
10A	4	10A04	822	Vachellia farnesiana	V. farnesiana	VAFAR	3	0.00070686	2.35	1.6513035	0.001673089	0.000830561
10A	4	10A04	887	Vachellia farnesiana	V. farnesiana	VAFAR	3	0.00070686	2.35	1.76715	0.001673089	0.000830561
10A	1	10A01	14	Vachellia farnesiana	V. farnesiana	VAFAR	2	0.00031416	2.4	0.19635	0.000964293	0.000376992
10A	1	10A01	33	Vachellia farnesiana	V. farnesiana	VAFAR	2	0.00031416	2.4	0.070686	0.000964293	0.000376992
10A	1	10A01	112	Vachellia farnesiana	V. farnesiana	VAFAR	6	0.00282744	2.4	1.130976	0.004691409	0.003392928
10A	1	10A01	136	Vachellia farnesiana	V. farnesiana	VAFAR	1	7.85E-05	2.4	0.0962115	0.00033439	9.42E-05
10A	1	10A01	165	Vachellia farnesiana	V. farnesiana	VAFAR	2	0.00031416	2.4	0.0490875	0.000964293	0.000376992
10A	1	10A01	167	Vachellia farnesiana	V. farnesiana	VAFAR	2	0.00031416	2.4	0.357847875	0.000964293	0.000376992
10A	1	10A01	224	Vachellia farnesiana	V. farnesiana	VAFAR	1	7.85E-05	2.4	0.636174	0.00033439	9.42E-05
10A	1	10A01	260	Vachellia farnesiana	V. farnesiana	VAFAR	1	7.85E-05	2.4	0.1590435	0.00033439	9.42E-05
10A	1	10A01	264	Vachellia farnesiana	V. farnesiana	VAFAR	2	0.00031416	2.4	0.3318315	0.000964293	0.000376992
10A	1	10A01	266	Vachellia farnesiana	V. farnesiana	VAFAR	1	7.85E-05	2.4	0.3318315	0.00033439	9.42E-05
10A	1	10A01	278	Vachellia farnesiana	V. farnesiana	VAFAR	6	0.00282744	2.4	1.4313915	0.004691409	0.003392928
10A	2	10A02	410	Vachellia farnesiana	V. farnesiana	VAFAR	2	0.00031416	2.4	0.636174	0.000964293	0.000376992
10A	2	10A02	508	Vachellia farnesiana	V. farnesiana	VAFAR	3	0.00070686	2.4	2.544696	0.001677922	0.000848232
10A	3	10A03	601	Vachellia farnesiana	V. farnesiana	VAFAR	3	0.00070686	2.4	0.384846	0.001677922	0.000848232
10A	3	10A03	602	Vachellia farnesiana	V. farnesiana	VAFAR	1	7.85E-05	2.4	0.4417875	0.00033439	9.42E-05
10A	3	10A03	603	Vachellia farnesiana	V. farnesiana	VAFAR	3	0.00070686	2.4	0.1590435	0.001677922	0.000848232
10A	3	10A03	604	Vachellia farnesiana	V. farnesiana	VAFAR	2	0.00031416	2.4	0.125664	0.000964293	0.000376992
10A	3	10A03	609	Vachellia farnesiana	V. farnesiana	VAFAR	3	0.00070686	2.4	0.4417875	0.001677922	0.000848232
10A	3	10A03	610	Vachellia farnesiana	V. farnesiana	VAFAR	3	0.00070686	2.4	0.384846	0.001677922	0.000848232
10A	4	10A04	724	Vachellia farnesiana	V. farnesiana	VAFAR	3	0.00070686	2.4	0.950334	0.001677922	0.000848232
10A	4	10A04	749	Vachellia farnesiana	V. farnesiana	VAFAR	3	0.00070686	2.4	1.6513035	0.001677922	0.000848232
10A	4	10A04	763	Vachellia farnesiana	V. farnesiana	VAFAR	2	0.00031416	2.4	2.269806	0.000964293	0.000376992
10A	4	10A04	769	Vachellia farnesiana	V. farnesiana	VAFAR	3	0.00070686	2.4	1.130976	0.001677922	0.000848232
10A	4	10A04	830	Vachellia farnesiana	V. farnesiana	VAFAR	3	0.00070686	2.4	2.269806	0.001677922	0.000848232
10A	4	10A04	834	Vachellia farnesiana	V. farnesiana	VAFAR	2	0.00031416	2.4	2.010624	0.000964293	0.000376992
10A	4	10A04	849	Vachellia farnesiana	V. farnesiana	VAFAR	3	0.00070686	2.4	2.544696	0.001677922	0.000848232
10A	4	10A04	865	Vachellia farnesiana	V. farnesiana	VAFAR	2	0.00031416	2.4	2.1382515	0.000964293	0.000376992
10A	4	10A04	874	Vachellia farnesiana	V. farnesiana	VAFAR	3	0.00070686	2.4	2.1382515	0.001677922	0.000848232
10A	4	10A04	878	Vachellia farnesiana	V. farnesiana	VAFAR	2	0.00031416	2.4	2.010624	0.000964293	0.000376992
10A	4	10A04	881	Vachellia farnesiana	V. farnesiana	VAFAR	2	0.00031416	2.4	2.010624	0.000964293	0.000376992
10A	4	10A04	884	Vachellia farnesiana	V. farnesiana	VAFAR	3	0.00070686	2.4	2.269806	0.001677922	0.000848232
10A	4	10A04	886	Vachellia farnesiana	V. farnesiana	VAFAR	2	0.00031416	2.4	2.4052875	0.000964293	0.000376992
10A	4	10A04	891	Vachellia farnesiana	V. farnesiana	VAFAR	2	0.00031416	2.4	2.4052875	0.000964293	0.000376992
10A	4	10A04	892	Vachellia farnesiana	V. farnesiana	VAFAR	2	0.00031416	2.4	2.544696	0.000964293	0.000376992
10A	4	10A04	893	Vachellia farnesiana	V. farnesiana	VAFAR	3	0.00070686	2.4	2.010624	0.001677922	0.000848232
20A	1	20A01	987	Vachellia farnesiana	V. farnesiana	VAFAR	1	7.85E-05	2.4	2.073946875	0.00033439	9.42E-05
20A	1	20A01	1055	Vachellia farnesiana	V. farnesiana	VAFAR	3	0.00070686	2.4	3.1416	0.001677922	0.000848232
20A	2	20A02	1259	Vachellia farnesiana	V. farnesiana	VAFAR	5	0.0019635	2.4	1.140420435	0.003529635	0.0023562
20A	2	20A02	1266	Vachellia farnesiana	V. farnesiana	VAFAR	5	0.0019635	2.4	1.76715	0.003529635	0.0023562
30A	4	30A04	2135	Vachellia farnesiana	V. farnesiana	VAFAR	8	0.00502656	2.4	2.9864835	0.007508097	0.006031872
30A	4	30A04	2140	Vachellia farnesiana	V. farnesiana	VAFAR	7	0.00384846	2.4	3.6305115	0.006016788	0.004618152
10A	4	10A04	747	Vachellia farnesiana	V. farnesiana	VAFAR	2	0.00031416	2.45	2.1382515	0.000960195	0.000384846
10A	4	10A04	765	Vachellia farnesiana	V. farnesiana	VAFAR	2	0.00031416	2.45	2.4052875	0.000960195	0.000384846
10A	4	10A04	848	Vachellia farnesiana	V. farnesiana	VAFAR	3	0.00070686	2.45	2.1382515	0.001682797	0.000865904
10A	1	10A01	10	Vachellia farnesiana	V. farnesiana	VAFAR	1	7.85E-05	2.5	0.384846	0.000315467	9.82E-05
10A	1	10A01	64	Vachellia farnesiana	V. farnesiana	VAFAR	5	0.0019635	2.5	2.1382515	0.003596851	0.002454375
10A	1	10A01	77	Vachellia farnesiana	V. farnesiana	VAFAR	5	0.0019635	2.5	0.8659035	0.003596851	0.002454375
10A	1	10A01	81	Vachellia farnesiana	V. farnesiana	VAFAR	4	0.00125664	2.5	0.7854	0.002562487	0.0015708
10A	1	10A01	113	Vachellia farnesiana	V. farnesiana	VAFAR	3	0.00070686	2.5	1.4313915	0.001687712	0.000883575
10A	1	10A01	151	Vachellia farnesiana	V. farnesiana	VAFAR	5	0.0019635	2.5	1.327326	0.003596851	0.002454375
10A	1	10A01	177	Vachellia farnesiana	V. farnesiana	VAFAR	8	0.00502656	2.5	2.4052875	0.007715287	0.0062832
10A	1	10A01	241	Vachellia farnesiana	V. farnesiana	VAFAR	1	7.85E-05	2.5	0.282744	0.000315467	9.82E-05
10A	2	10A02	398	Vachellia farnesiana	V. farnesiana	VAFAR	8	0.00502656	2.5	4.3373715	0.007715287	0.0062832
10A	2	10A02	405	Vachellia farnesiana	V. farnesiana	VAFAR	4	0.00125664	2.5	2.4052875	0.002562487	0.0015708
10A	2	10A02	433	Vachellia farnesiana	V. farnesiana	VAFAR	3	0.00070686	2.5	2.6880315	0.001687712	0.000883575
10A	2	10A02	434	Vachellia farnesiana	V. farnesiana	VAFAR	4	0.00125664	2.5	2.9864835	0.002562487	0.0015708
10A	2	10A02	448	Vachellia farnesiana	V. farnesiana	VAFAR	4	0.00125664	2.5	2.269806	0.002562487	0.0015708
10A	2	10A02	453	Vachellia farnesiana	V. farnesiana	VAFAR	5	0.0019635	2.5	2.1382515	0.003596851	0.002454375
10A	2	10A02	500	Vachellia farnesiana	V. farnesiana	VAFAR	6	0.00282744	2.5	2.9864835	0.004798104	0.0035343
10A	2	10A02	502	Vachellia farnesiana	V. farnesiana	VAFAR	3	0.00070686	2.5	2.269806	0.001687712	0.000883575
10A	3	10A03	642	Vachellia farnesiana	V. farnesiana	VAFAR	3	0.00070686	2.5	0.502656	0.001687712	0.000883575
10A	4	10A04	722	Vachellia farnesiana	V. farnesiana	VAFAR	2	0.00031416	2.5	0.825160875	0.000956138	0.0003927
10A	4	10A04	732	Vachellia farnesiana	V. farnesiana	VAFAR	2	0.00031416	2.5	0.636174	0.000956138	0.0003927
10A	4	10A04	733	Vachellia farnesiana	V. farnesiana	VAFAR	2	0.00031416	2.5	1.2271875	0.000956138	0.0003927
10A	4	10A04	754	Vachellia farnesiana	V. farnesiana	VAFAR	3	0.00070686	2.5	2.6880315	0.001687712	0.000883575
10A	4	10A04	757	Vachellia farnesiana	V. farnesiana	VAFAR	2	0.00031416	2.5	2.010624	0.000956138	0.0003927
10A	4	10A04	764	Vachellia farnesiana	V. farnesiana	VAFAR	3	0.00070686	2.5	2.269806	0.001687712	0.000883575
10A	4	10A04	776	Vachellia farnesiana	V. farnesiana	VAFAR	2	0.00031416	2.5	2.910397875	0.000956138	0.0003927
10A	4	10A04	777	Vachellia farnesiana	V. farnesiana	VAFAR	2	0.00031416	2.5	2.544696	0.000956138	0.0003927
10A	4	10A04	888	Vachellia farnesiana	V. farnesiana	VAFAR	2	0.00031416	2.5	2.6880315	0.000956138	0.0003927
20A	2	20A02	1186	Vachellia farnesiana	V. farnesiana	VAFAR	2	0.00031416	2.5	2.010624	0.000956138	0.0003927
20A	2	20A02	1248	Vachellia farnesiana	V. farnesiana	VAFAR	5	0.0019635	2.5	1.4313915	0.003596851	0.002454375
20A	2	20A02	1265	Vachellia farnesiana	V. farnesiana	VAFAR	5	0.0019635	2.5	1.8869235	0.003596851	0.002454375
30A	1	30A01	1736	Vachellia farnesiana	V. farnesiana	VAFAR	31	0.07547694	2.5	10.178784	0.092254809	0.094346175
30A	1	30A01	1737	Vachellia farnesiana	V. farnesiana	VAFAR	38	0.11341176	2.5	4.523904	0.136762778	0.1417647
30A	2	30A02	1822	Vachellia farnesiana	V. farnesiana	VAFAR	3	0.00070686	2.5	2.6880315	0.001687712	0.000883575
30A	4	30A04	2035	Vachellia farnesiana	V. farnesiana	VAFAR	7	0.00384846	2.5	2.4052875	0.006170142	0.004810575
10A	1	10A01	90	Vachellia farnesiana	V. farnesiana	VAFAR	2	0.00031416	2.6	0.384846	0.000948136	0.000408408
10A	1	10A01	133	Vachellia farnesiana	V. farnesiana	VAFAR	3	0.00070686	2.6	2.010624	0.001697656	0.000918918
10A	1	10A01	153	Vachellia farnesiana	V. farnesiana	VAFAR	4	0.00125664	2.6	1.2271875	0.002597554	0.001633632
10A	1	10A01	171	Vachellia farnesiana	V. farnesiana	VAFAR	1	7.85E-05	2.6	0.3318315	0.000296698	0.000102102
10A	1	10A01	176	Vachellia farnesiana	V. farnesiana	VAFAR	5	0.0019635	2.6	1.0386915	0.00366422	0.00255255
10A	1	10A01	194	Vachellia farnesiana	V. farnesiana	VAFAR	1	7.85E-05	2.6	0.031416	0.000296698	0.000102102
10A	1	10A01	222	Vachellia farnesiana	V. farnesiana	VAFAR	1	7.85E-05	2.6	0.7088235	0.000296698	0.000102102
10A	1	10A01	236	Vachellia farnesiana	V. farnesiana	VAFAR	3	0.00070686	2.6	0.070686	0.001697656	0.000918918
10A	1	10A01	238	Vachellia farnesiana	V. farnesiana	VAFAR	3	0.00070686	2.6	0.5674515	0.001697656	0.000918918
10A	1	10A01	265	Vachellia farnesiana	V. farnesiana	VAFAR	1	7.85E-05	2.6	0.3318315	0.000296698	0.000102102
10A	1	10A01	275	Vachellia farnesiana	V. farnesiana	VAFAR	2	0.00031416	2.6	0.070686	0.000948136	0.000408408
10A	1	10A01	276	Vachellia farnesiana	V. farnesiana	VAFAR	2	0.00031416	2.6	0.0962115	0.000948136	0.000408408
10A	2	10A02	419	Vachellia farnesiana	V. farnesiana	VAFAR	3	0.00070686	2.6	2.835294	0.001697656	0.000918918
10A	2	10A02	432	Vachellia farnesiana	V. farnesiana	VAFAR	3	0.00070686	2.6	2.6880315	0.001697656	0.000918918
10A	2	10A02	437	Vachellia farnesiana	V. farnesiana	VAFAR	2	0.00031416	2.6	2.1382515	0.000948136	0.000408408
10A	2	10A02	447	Vachellia farnesiana	V. farnesiana	VAFAR	3	0.00070686	2.6	2.6880315	0.001697656	0.000918918
10A	2	10A02	455	Vachellia farnesiana	V. farnesiana	VAFAR	3	0.00070686	2.6	2.544696	0.001697656	0.000918918
10A	2	10A02	498	Vachellia farnesiana	V. farnesiana	VAFAR	3	0.00070686	2.6	2.835294	0.001697656	0.000918918
10A	2	10A02	503	Vachellia farnesiana	V. farnesiana	VAFAR	3	0.00070686	2.6	2.010624	0.001697656	0.000918918
10A	4	10A04	712	Vachellia farnesiana	V. farnesiana	VAFAR	1	7.85E-05	2.6	0.384846	0.000296698	0.000102102
10A	4	10A04	731	Vachellia farnesiana	V. farnesiana	VAFAR	3	0.00070686	2.6	1.130976	0.001697656	0.000918918
10A	4	10A04	741	Vachellia farnesiana	V. farnesiana	VAFAR	3	0.00070686	2.6	1.327326	0.001697656	0.000918918
10A	4	10A04	760	Vachellia farnesiana	V. farnesiana	VAFAR	2	0.00031416	2.6	2.1382515	0.000948136	0.000408408
10A	4	10A04	768	Vachellia farnesiana	V. farnesiana	VAFAR	3	0.00070686	2.6	1.4313915	0.001697656	0.000918918
10A	1	10A01	13	Vachellia farnesiana	V. farnesiana	VAFAR	3	0.00070686	2.7	0.1590435	0.001707742	0.000954261
10A	1	10A01	53	Vachellia farnesiana	V. farnesiana	VAFAR	2	0.00031416	2.7	0.0490875	0.000940277	0.000424116
10A	1	10A01	137	Vachellia farnesiana	V. farnesiana	VAFAR	1	7.85E-05	2.7	0.7854	0.000278072	0.000106029
10A	1	10A01	139	Vachellia farnesiana	V. farnesiana	VAFAR	3	0.00070686	2.7	1.0386915	0.001707742	0.000954261
10A	1	10A01	162	Vachellia farnesiana	V. farnesiana	VAFAR	5	0.0019635	2.7	0.7854	0.003731732	0.002650725
10A	1	10A01	188	Vachellia farnesiana	V. farnesiana	VAFAR	8	0.00502656	2.7	2.835294	0.008130118	0.006785856
10A	1	10A01	189	Vachellia farnesiana	V. farnesiana	VAFAR	7	0.00384846	2.7	1.4313915	0.0064773	0.005195421
10A	1	10A01	210	Vachellia farnesiana	V. farnesiana	VAFAR	3	0.00070686	2.7	0.2375835	0.001707742	0.000954261
10A	1	10A01	244	Vachellia farnesiana	V. farnesiana	VAFAR	1	7.85E-05	2.7	0.125664	0.000278072	0.000106029
10A	2	10A02	423	Vachellia farnesiana	V. farnesiana	VAFAR	2	0.00031416	2.7	2.6880315	0.000940277	0.000424116
10A	2	10A02	456	Vachellia farnesiana	V. farnesiana	VAFAR	5	0.0019635	2.7	1.76715	0.003731732	0.002650725
10A	2	10A02	457	Vachellia farnesiana	V. farnesiana	VAFAR	3	0.00070686	2.7	2.835294	0.001707742	0.000954261
10A	2	10A02	459	Vachellia farnesiana	V. farnesiana	VAFAR	3	0.00070686	2.7	2.6880315	0.001707742	0.000954261
10A	2	10A02	469	Vachellia farnesiana	V. farnesiana	VAFAR	4	0.00125664	2.7	2.9864835	0.002632764	0.001696464
10A	2	10A02	470	Vachellia farnesiana	V. farnesiana	VAFAR	4	0.00125664	2.7	3.1416	0.002632764	0.001696464
10A	2	10A02	471	Vachellia farnesiana	V. farnesiana	VAFAR	3	0.00070686	2.7	2.6880315	0.001707742	0.000954261
10A	2	10A02	514	Vachellia farnesiana	V. farnesiana	VAFAR	5	0.0019635	2.7	2.835294	0.003731732	0.002650725
10A	2	10A02	530	Vachellia farnesiana	V. farnesiana	VAFAR	2	0.00031416	2.7	2.9864835	0.000940277	0.000424116
10A	4	10A04	774	Vachellia farnesiana	V. farnesiana	VAFAR	2	0.00031416	2.7	2.269806	0.000940277	0.000424116
10A	4	10A04	864	Vachellia farnesiana	V. farnesiana	VAFAR	2	0.00031416	2.7	2.6880315	0.000940277	0.000424116
20A	2	20A02	1121	Vachellia farnesiana	V. farnesiana	VAFAR	3	0.00070686	2.7	1.084342875	0.001707742	0.000954261
20A	2	20A02	1122	Vachellia farnesiana	V. farnesiana	VAFAR	3	0.00070686	2.7	1.4313915	0.001707742	0.000954261
20A	2	20A02	1123	Vachellia farnesiana	V. farnesiana	VAFAR	3	0.00070686	2.7	1.327326	0.001707742	0.000954261
20A	2	20A02	1124	Vachellia farnesiana	V. farnesiana	VAFAR	3	0.00070686	2.7	1.4313915	0.001707742	0.000954261
20A	2	20A02	1125	Vachellia farnesiana	V. farnesiana	VAFAR	3	0.00070686	2.7	1.76715	0.001707742	0.000954261
20A	2	20A02	1126	Vachellia farnesiana	V. farnesiana	VAFAR	3	0.00070686	2.7	1.484896875	0.001707742	0.000954261
20A	2	20A02	1127	Vachellia farnesiana	V. farnesiana	VAFAR	3	0.00070686	2.7	1.378867875	0.001707742	0.000954261
20A	2	20A02	1128	Vachellia farnesiana	V. farnesiana	VAFAR	3	0.00070686	2.7	1.4313915	0.001707742	0.000954261
20A	2	20A02	1129	Vachellia farnesiana	V. farnesiana	VAFAR	3	0.00070686	2.7	1.484896875	0.001707742	0.000954261
20A	2	20A02	1131	Vachellia farnesiana	V. farnesiana	VAFAR	3	0.00070686	2.7	3.9760875	0.001707742	0.000954261
20A	2	20A02	1257	Vachellia farnesiana	V. farnesiana	VAFAR	5	0.0019635	2.7	1.539384	0.003731732	0.002650725
30A	2	30A02	1819	Vachellia farnesiana	V. farnesiana	VAFAR	8	0.00502656	2.7	2.6880315	0.008130118	0.006785856
30A	2	30A02	1831	Vachellia farnesiana	V. farnesiana	VAFAR	4	0.00125664	2.7	1.539384	0.002632764	0.001696464
10A	1	10A01	107	Vachellia farnesiana	V. farnesiana	VAFAR	2	0.00031416	2.75	0.5674515	0.000936397	0.00043197
>30A	4	>30A04	215	Vachellia farnesiana	V. farnesiana	VAFAR	8.67	0.005903765	2.8	6.605214	0.009590857	0.008265271
10A	1	10A01	96	Vachellia farnesiana	V. farnesiana	VAFAR	4	0.00125664	2.8	1.0386915	0.002668106	0.001759296
10A	1	10A01	123	Vachellia farnesiana	V. farnesiana	VAFAR	6	0.00282744	2.8	1.8869235	0.00511907	0.003958416
10A	1	10A01	178	Vachellia farnesiana	V. farnesiana	VAFAR	7	0.00384846	2.8	1.539384	0.006631082	0.005387844
10A	1	10A01	179	Vachellia farnesiana	V. farnesiana	VAFAR	8	0.00502656	2.8	1.8869235	0.008337737	0.007037184
10A	1	10A01	190	Vachellia farnesiana	V. farnesiana	VAFAR	10	0.007854	2.8	2.269806	0.012340498	0.0109956
10A	1	10A01	193	Vachellia farnesiana	V. farnesiana	VAFAR	3	0.00070686	2.8	0.502656	0.00171796	0.000989604
10A	1	10A01	279	Vachellia farnesiana	V. farnesiana	VAFAR	2	0.00031416	2.8	0.0490875	0.000932549	0.000439824
10A	2	10A02	384	Vachellia farnesiana	V. farnesiana	VAFAR	4	0.00125664	2.8	2.544696	0.002668106	0.001759296
10A	2	10A02	412	Vachellia farnesiana	V. farnesiana	VAFAR	2	0.00031416	2.8	2.1382515	0.000932549	0.000439824
10A	2	10A02	440	Vachellia farnesiana	V. farnesiana	VAFAR	1	7.85E-05	2.8	2.269806	0.000259577	0.000109956
10A	2	10A02	454	Vachellia farnesiana	V. farnesiana	VAFAR	3	0.00070686	2.8	2.1382515	0.00171796	0.000989604
10A	2	10A02	460	Vachellia farnesiana	V. farnesiana	VAFAR	4	0.00125664	2.8	2.835294	0.002668106	0.001759296
10A	2	10A02	472	Vachellia farnesiana	V. farnesiana	VAFAR	3	0.00070686	2.8	2.9864835	0.00171796	0.000989604
10A	2	10A02	476	Vachellia farnesiana	V. farnesiana	VAFAR	2	0.00031416	2.8	2.835294	0.000932549	0.000439824
10A	2	10A02	483	Vachellia farnesiana	V. farnesiana	VAFAR	2	0.00031416	2.8	2.9864835	0.000932549	0.000439824
10A	2	10A02	492	Vachellia farnesiana	V. farnesiana	VAFAR	2	0.00031416	2.8	2.9864835	0.000932549	0.000439824
10A	2	10A02	510	Vachellia farnesiana	V. farnesiana	VAFAR	3	0.00070686	2.8	2.9864835	0.00171796	0.000989604
10A	2	10A02	522	Vachellia farnesiana	V. farnesiana	VAFAR	1	7.85E-05	2.8	2.6880315	0.000259577	0.000109956
10A	3	10A03	688	Vachellia farnesiana	V. farnesiana	VAFAR	5	0.0019635	2.8	1.2271875	0.003799376	0.0027489
10A	4	10A04	723	Vachellia farnesiana	V. farnesiana	VAFAR	3	0.00070686	2.8	0.950334	0.00171796	0.000989604
10A	4	10A04	770	Vachellia farnesiana	V. farnesiana	VAFAR	2	0.00031416	2.8	1.539384	0.000932549	0.000439824
10A	4	10A04	781	Vachellia farnesiana	V. farnesiana	VAFAR	2	0.00031416	2.8	2.1382515	0.000932549	0.000439824
10A	4	10A04	816	Vachellia farnesiana	V. farnesiana	VAFAR	3	0.00070686	2.8	3.463614	0.00171796	0.000989604
10A	4	10A04	917	Vachellia farnesiana	V. farnesiana	VAFAR	5	0.0019635	2.8	6.157536	0.003799376	0.0027489
10A	4	10A04	918	Vachellia farnesiana	V. farnesiana	VAFAR	5	0.0019635	2.8	3.1416	0.003799376	0.0027489
10A	4	10A04	919	Vachellia farnesiana	V. farnesiana	VAFAR	5	0.0019635	2.8	4.523904	0.003799376	0.0027489
10A	4	10A04	920	Vachellia farnesiana	V. farnesiana	VAFAR	5	0.0019635	2.8	8.2957875	0.003799376	0.0027489
20A	3	20A03	1327	Vachellia farnesiana	V. farnesiana	VAFAR	3	0.00070686	2.8	1.327326	0.00171796	0.000989604
30A	2	30A02	1841	Vachellia farnesiana	V. farnesiana	VAFAR	7.6	0.00453647	2.8	9.079224	0.007631609	0.006351058
>30A	4	>30A04	270	Vachellia farnesiana	V. farnesiana	VAFAR	5.45	0.002332834	2.9	0.502656	0.004454282	0.003382609
10A	1	10A01	281	Vachellia farnesiana	V. farnesiana	VAFAR	2	0.00031416	2.9	0.4417875	0.000924945	0.000455532
10A	2	10A02	418	Vachellia farnesiana	V. farnesiana	VAFAR	2	0.00031416	2.9	2.544696	0.000924945	0.000455532
10A	2	10A02	421	Vachellia farnesiana	V. farnesiana	VAFAR	3	0.00070686	2.9	2.835294	0.001728301	0.001024947
10A	2	10A02	422	Vachellia farnesiana	V. farnesiana	VAFAR	2	0.00031416	2.9	2.6880315	0.000924945	0.000455532
10A	2	10A02	424	Vachellia farnesiana	V. farnesiana	VAFAR	3	0.00070686	2.9	1.8869235	0.001728301	0.001024947
10A	2	10A02	430	Vachellia farnesiana	V. farnesiana	VAFAR	4	0.00125664	2.9	3.1416	0.00270357	0.001822128
10A	2	10A02	438	Vachellia farnesiana	V. farnesiana	VAFAR	3	0.00070686	2.9	2.4052875	0.001728301	0.001024947
10A	2	10A02	439	Vachellia farnesiana	V. farnesiana	VAFAR	2	0.00031416	2.9	2.269806	0.000924945	0.000455532
10A	2	10A02	441	Vachellia farnesiana	V. farnesiana	VAFAR	4	0.00125664	2.9	2.1382515	0.00270357	0.001822128
10A	2	10A02	443	Vachellia farnesiana	V. farnesiana	VAFAR	3	0.00070686	2.9	2.1382515	0.001728301	0.001024947
10A	2	10A02	446	Vachellia farnesiana	V. farnesiana	VAFAR	3	0.00070686	2.9	2.1382515	0.001728301	0.001024947
10A	2	10A02	473	Vachellia farnesiana	V. farnesiana	VAFAR	3	0.00070686	2.9	2.4052875	0.001728301	0.001024947
10A	2	10A02	477	Vachellia farnesiana	V. farnesiana	VAFAR	4	0.00125664	2.9	2.835294	0.00270357	0.001822128
10A	2	10A02	482	Vachellia farnesiana	V. farnesiana	VAFAR	4	0.00125664	2.9	1.8869235	0.00270357	0.001822128
10A	2	10A02	487	Vachellia farnesiana	V. farnesiana	VAFAR	5	0.0019635	2.9	3.463614	0.003867142	0.002847075
10A	2	10A02	491	Vachellia farnesiana	V. farnesiana	VAFAR	3	0.00070686	2.9	2.835294	0.001728301	0.001024947
[truncated: 1,360 more rows]
